# Supplementary material for: Field-based hyperspectral characterization of wetland plant diversity and vitality in Burullus Lagoon (Nile Delta, Egypt)
Source: PLoS One. 2026 Mar 4;21(3):e0341891. doi: 10.1371/journal.pone.0341891 (PMC12959720; doi:10.1371/journal.pone.0341891)
Supplement: S2 File — (XLSX) [file pone.0341891.s002.xlsx]

## Sheet: Sheet1
Wavelength	Halocnemum strobilceum (Pallas) M. Bieb.	Spergularia	Lactuca serriola	Juncus acutus L.	Atriplex portulacoides L.	Atriplex halimus	Chenopodium murale L.	Rumex dentatus L.	Limbarda crithmoides (L.) Dumort.	Arthrocnemum macrostachyum	Atriplex semibaccata	Tamarix nilotica (Ehrenb.) Bunge	Spergularia .1	Echinochloa stagnina	Sonchus oleraceus L.	Echinochloa stagnina (Retz.) P. Beauv.	Alhagi graecorum	Symphyotrichum squamatum	Polygonium equistiform	Suaeda vera	Persicaria salicifolia (Willd) Assenov	Typha domingensis	Juncus rigidus Desf.	Mesembryanthemum crystallinum	Bassia indica	Pluchea dioscoridis (L.) DC.	Zygophyllum aegyptium Hosny	Malva parviflora L.	Suaeda maritima	Phragmites australis	Cynanchum acutum L.	Lactuca serriola L.	Cynodon dactylon (L.) Pers.	Mesembryanthemum nodiflorum L.	Pancratium maritimum	Heliotropium curassavicum L.	Cyperus alopecuroides Rottb.	Mesembryanthemum crystallinum L.	Solanum nigrum L.	Saccharum spontaneum L. Mant. Alt	Cakile maritima	Zygophyllum album L.
350	0.006015	0.005009	0.004349	0.00549	0.003153	0.013412	0.002349	0.007067	0.00402	0.003487	0.001722	0.00967	0.007463	0.001644	0.00462	0.016775	0.011525	0.004081	0.005441	0.002751	0.00992	0.004627	0.009957	0.00216	0.01287	0.019394	0.003987	0.006536	0.014839	0.00627	0.014402	0.005082	0.010777	0.007365	0.000847	0.006224	0.011517	0.005499	0.010479	0.008162	0.007675	0.005708
351	0.009223	0.013967	0.016331	0.010106	0.013361	0.018741	0.002678	0.016933	0.008778	0.011557	0.004516	0.022009	0.006258	0.008411	0.004555	0.00978	0.005103	0.006418	0.004349	0.007243	0.014997	0.011581	0.008317	0.008487	0.021349	0.002896	0.00855	0.00486	0.004166	0.008474	0.013058	0.008395	0.010986	0.017595	0.005824	0.005941	0.004107	0.002431	0.01737	0.020321	0.007335	0.00916
352	0.010115	0.007937	0.014599	0.003696	0.003322	0.004671	0.008327	0.003828	0.006159	0.012461	0.00039	0.00914	0.007267	0.012343	0.008151	0.013892	0.004708	0.008973	0.007632	0.014772	0.003654	0.013213	0.003781	0.014871	0.004532	0.005837	0.01166	0.0074	0.017861	0.006007	0.012504	0.006462	0.004196	0.015801	0.00346	0.004872	0.0077	0.004977	0.004207	0.023278	0.008477	0.013413
353	0.007908	0.002338	0.006907	0.009322	0.00251	0.004377	0.00785	0.009648	0.009254	0.006594	0.006602	0.004729	0.010844	0.007786	0.008587	0.010861	0.003575	0.006084	0.001646	0.011835	0.00921	0.013273	0.010528	0.008288	0.00497	0.002407	0.010458	0.008734	0.013314	0.003084	0.004167	0.009177	0.005087	0.005779	0.005396	0.00322	0.002867	0.010533	0.007128	0.013677	0.01549	0.002962
354	0.006852	0.006539	0.005973	0.005373	0.003026	0.006753	0.000854	0.01158	0.009197	0.008041	0.00459	0.004335	0.012228	0.007689	0.008321	0.005839	0.009746	0.007967	0.00747	0.009679	0.008019	0.007396	0.012193	0.004336	0.003154	0.005652	0.009068	0.004429	0.010787	0.008932	0.008544	0.010945	0.005547	0.003744	0.004725	0.002466	0.005165	0.002107	0.000687	0.008452	0.010142	0.004754
355	0.002643	0.005337	0.012695	0.00297	0.003658	0.008394	0.009639	0.00893	0.008602	0.003483	0.002879	0.005753	0.007231	0.003575	0.008712	0.006519	0.009182	0.014196	0.017831	0.010833	0.000933	0.0064	0.008986	0.009424	0.003871	0.001454	0.005945	0.012033	0.008054	0.007781	0.004831	0.005588	0.001437	0.007307	0.003482	0.001108	0.010176	0.010358	0.006603	0.009268	0.005841	0.014358
356	0.007664	0.003699	0.00494	0.005435	0.005244	0.013438	0.006517	0.004576	0.011171	0.006351	0.009573	0.009164	0.004649	0.005221	0.00657	0.004889	0.005862	0.00376	0.006284	0.007819	0.005558	0.009119	0.003533	0.013337	0.006402	0.009076	0.004231	0.006736	0.006273	0.007336	0.002578	0.003012	0.010814	0.013964	0.004719	0.005435	0.006032	0.005917	0.008375	0.005863	0.001407	0.005554
357	0.003141	0.002117	0.003549	0.007124	0.004125	0.003379	0.004814	0.00428	0.01538	0.007783	0.002721	0.007999	0.005131	0.004292	0.008138	0.002418	0.006495	0.005242	0.003892	0.0023	0.008391	0.00218	0.002294	0.01067	0.007209	0.006496	0.008247	0.002193	0.000869	0.004391	0.005268	0.000986	0.008749	0.006815	0.004048	0.004405	0.004181	0.014514	0.005962	0.001467	0.005449	0.005288
358	0.002382	0.005721	0.008694	0.006177	0.00189	0.002893	0.007884	0.001958	0.013003	0.004604	0.00785	0.003639	0.006125	0.005435	0.004506	0.004255	0.001483	0.006863	0.00655	0.003318	0.004144	0.004113	0.003277	0.004925	0.012287	0.005558	0.010652	0.002225	0.003122	0.002686	0.007576	0.003441	0.005315	0.004522	0.007221	0.000626	0.003465	0.015385	0.001299	0.004399	0.007517	0.008032
359	0.004604	0.013815	0.003835	0.003684	0.005077	0.006221	0.014375	0.008209	0.006622	0.002349	0.005659	0.007458	0.006011	0.006063	0.007083	0.007625	0.003247	0.00742	0.003556	0.007701	0.00627	0.002748	0.003628	0.002859	0.019402	0.007899	0.006552	0.002246	0.009103	0.003785	0.005903	0.005241	0.007187	0.011821	0.001321	0.003641	0.009147	0.005804	0.003589	0.01306	0.004722	0.003485
360	0.004379	0.008056	0.005122	0.006136	0.003963	0.000576	0.003836	0.001698	0.004027	0.006987	0.009133	0.003715	0.003881	0.011252	0.004719	0.00207	0.006193	0.005806	0.007905	0.005681	0.001985	0.00532	0.002013	0.0013	0.005795	0.004927	0.003247	0.005244	0.001306	0.001854	0.004198	0.005169	0.001557	0.000227	0.002785	0.001693	0.003269	0.00012	0.003178	0.00604	0.004889	0.003652
361	0.006107	0.003173	0.010436	0.003714	0.003725	0.000476	0.003047	0.007251	0.004935	0.003495	0.006664	0.002568	0.001974	0.008334	0.007872	0.005755	0.009634	0.002522	0.00406	0.003869	0.00462	0.004729	0.005091	0.001194	0.003346	0.002421	0.006149	0.001056	0.004726	0.002379	0.003691	0.004894	0.003679	0.002241	0.002266	0.001534	0.008217	0.000779	0.000354	0.006759	0.003761	0.006929
362	0.002858	0.005858	0.008688	0.001379	0.001917	0.005505	0.000272	0.008118	0.006435	0.005004	0.006013	0.003104	0.001044	0.009296	0.006867	0.008061	0.010258	0.002228	0.002423	0.007346	0.007475	0.002766	0.007013	0.001257	0.006424	0.0002	0.004642	0.007355	0.011553	0.00022	0.006738	0.002859	0.005588	0.002687	0.001674	0.000602	0.011549	0.001473	0.001807	0.009017	0.003346	0.010402
363	0.006272	0.0071	0.005127	0.003247	0.002806	0.007637	0.009076	0.004001	0.005044	0.010682	0.005388	0.004584	0.009467	0.006844	0.00724	0.00618	0.003621	0.003955	0.004541	0.005092	0.005278	0.004923	0.005432	0.006599	0.003029	0.006421	0.004196	0.003353	0.006238	0.001377	0.00503	0.009971	0.004957	0.003665	0.003927	0.00382	0.001515	0.001463	0.001621	0.004017	0.003334	0.004239
364	0.00458	0.001613	0.003261	0.004984	0.002353	0.004392	0.006559	0.009014	0.008016	0.003631	0.000915	0.006846	0.004786	0.004072	0.00338	0.004934	0.004994	0.005359	0.002619	0.003495	0.002761	0.001206	0.00615	0.007859	0.003669	0.008096	0.006016	0.002065	0.00281	0.003039	0.006445	0.001975	0.004182	0.005315	0.00202	0.00635	0.001092	0.00192	0.003825	0.004689	0.004013	0.00408
365	0.004486	0.003675	0.004921	0.005141	0.002574	0.001155	0.001485	0.007314	0.005316	0.001569	0.003261	0.006765	0.000952	0.002646	0.003501	0.00533	0.002611	0.002381	0.002754	0.001588	0.000841	0.001612	0.006192	0.003303	0.000408	0.003909	0.006431	0.002472	0.000734	0.001156	0.002437	0.002168	0.003557	0.00355	0.00266	0.006347	0.001535	0.002443	0.001925	0.007384	0.004416	0.003379
366	0.003625	0.003507	0.005506	0.003622	0.00484	0.005294	0.004603	0.005566	0.002202	0.003299	0.000825	0.002827	0.002206	0.005965	0.002663	0.007259	0.00907	0.006862	0.00667	0.004034	0.002257	0.006261	0.005724	0.004703	0.008594	0.004407	0.004732	0.003789	0.002075	0.007765	0.006604	0.003165	0.010263	0.002763	0.004361	0.005163	0.000291	0.008692	0.003727	0.00144	0.004233	0.003254
367	0.006623	0.004992	0.003524	0.002647	0.007529	0.00081	0.000895	0.001504	0.004188	0.008415	0.002781	0.004522	0.000861	0.005036	0.006858	0.002898	0.009291	0.002686	0.007308	0.00391	0.003859	0.003729	0.007153	0.003884	0.004956	0.004075	0.003295	0.004142	0.002241	0.006211	0.006345	0.004202	0.004801	0.003907	0.004793	0.004611	0.006032	0.001122	0.001247	0.001964	0.00546	0.003593
368	0.005678	0.002454	0.003476	0.000827	0.005078	0.001113	0.006215	0.003409	0.007002	0.005401	0.001069	0.002525	0.000896	0.006157	0.002155	0.006028	0.004167	0.002271	0.005385	0.007538	0.003562	0.004212	0.006497	0.003259	0.005062	0.00261	0.002471	0.002046	0.001501	0.002956	0.007506	0.001683	0.00136	0.002985	0.002417	0.003129	0.004434	0.003355	0.000889	0.004232	0.001982	0.003739
369	0.0065	0.003263	0.003865	0.001129	0.002777	0.00128	0.006946	0.003308	0.004697	0.003192	0.003827	0.004918	0.001633	0.004261	0.005683	0.004617	0.003331	0.002217	0.005197	0.008207	0.001742	0.002222	0.001188	0.003332	0.005134	0.003292	0.002413	0.000881	0.002282	0.003083	0.002674	0.001797	0.001367	0.005795	0.003827	0.004841	0.001709	0.001944	0.003093	0.004481	0.003592	0.007754
370	0.005478	0.002395	0.00289	0.000902	0.001962	0.005037	0.006061	0.001511	0.00337	0.007374	0.001723	0.004901	0.00509	0.001703	0.007973	0.002911	0.004766	0.001793	0.003916	0.005313	0.001257	0.006327	0.007905	0.004611	0.004137	0.007069	0.00406	0.000356	0.001663	0.005278	0.006604	0.003007	0.007982	0.006224	0.001851	0.00218	0.003469	0.003568	0.003599	0.004068	0.001575	0.003356
371	0.00353	0.00439	0.005478	0.001435	0.001669	0.00496	0.007632	0.007293	0.004608	0.004953	0.001653	0.002251	0.005738	0.005918	0.003943	0.002084	0.00353	0.002926	0.002296	0.003828	0.004884	0.006628	0.004855	0.004919	0.003275	0.005938	0.002569	0.003483	0.002519	0.002493	0.001516	0.002964	0.003903	0.00189	0.00558	0.00347	0.006473	0.00142	0.003775	0.004728	0.001205	0.005718
372	0.002013	0.001199	0.001811	0.001272	0.002791	0.00477	0.007845	0.004966	0.001978	0.002849	0.001157	0.001913	0.002738	0.005042	0.003897	0.002667	0.004559	0.003957	0.003602	0.001917	0.003377	0.002455	0.001081	0.001848	0.001984	0.003486	0.008512	0.002004	0.005953	0.001401	0.000505	0.0025	0.001248	0.004332	0.005496	0.002004	0.00359	0.004335	0.005499	0.004801	0.002934	0.008371
373	0.002801	0.002087	0.002032	0.000868	0.002528	0.003157	0.001437	0.001107	0.00396	0.001976	0.002707	0.004268	0.000208	0.002894	0.002539	0.003419	0.006595	0.003428	0.001888	0.001753	0.002	0.001159	0.001509	0.002041	0.006216	0.000712	0.009143	0.003841	0.007418	0.003034	0.003766	0.003126	0.000326	0.008483	0.002483	0.004569	0.00347	0.002395	0.002751	0.002663	0.002799	0.008093
374	0.006912	0.005998	0.002342	0.000955	0.002075	0.003576	0.000906	0.001566	0.008305	0.004504	0.003899	0.004662	0.004843	0.004169	0.001914	0.005856	0.006676	0.001854	0.001085	0.003403	0.001465	0.00331	0.00136	0.009007	0.003721	0.000987	0.003951	0.006756	0.0064	0.003291	0.003243	0.004085	0.002556	0.005954	0.00454	0.004146	0.000736	0.002397	0.000822	0.005922	0.003818	0.002828
375	0.003143	0.006273	0.003496	0.004588	0.001293	0.00127	0.00189	0.001448	0.000508	0.00314	0.001174	0.002127	0.002251	0.004796	0.001575	0.001719	0.009191	0.001627	0.002601	0.004479	0.003174	0.001172	0.003068	0.006814	0.003059	0.003279	0.001604	0.00464	0.007821	0.003419	0.00742	0.003363	0.002544	0.001502	0.003936	0.001594	0.004767	0.003517	0.003317	0.000735	0.001498	0.002881
376	0.001282	0.002109	0.003456	0.004304	0.001456	0.003158	0.002479	0.001069	0.002705	0.003223	0.001226	0.001232	0.001475	0.004319	0.001984	0.003501	0.006351	0.002015	0.002693	0.001756	0.002476	0.002518	0.005142	0.004723	0.002462	0.004927	0.000801	0.000854	0.006895	0.001746	0.006103	0.003675	0.001259	0.004522	0.002009	0.001703	0.004006	0.004616	0.003519	0.002778	0.004327	0.002623
377	0.002812	0.007261	0.003206	0.001634	0.002105	0.003943	0.000688	0.000342	0.004235	0.002005	0.00233	0.00277	0.003849	0.003571	0.001699	0.002805	0.00133	0.000744	0.003629	0.004197	0.000507	0.003713	0.003945	0.003114	0.003068	0.004995	0.002038	0.00311	0.004917	0.002972	0.005169	0.001499	0.00382	0.003959	0.001606	0.004958	0.00333	0.003637	0.00202	0.00428	0.003116	0.00345
378	0.002754	0.004981	0.003649	0.001394	0.003794	0.005304	0.004094	0.001859	0.007095	0.001853	0.002938	0.002948	0.005712	0.005703	0.001498	0.003819	0.004118	0.005334	0.002576	0.00182	0.008109	0.003448	0.003599	0.004876	0.006289	0.004124	0.002508	0.008849	0.002932	0.005053	0.004093	0.003852	0.004004	0.003739	0.001596	0.003718	0.002427	0.004856	0.001792	0.001732	0.004225	0.003938
379	0.001834	0.001063	0.001827	0.000728	0.002402	0.001968	0.004515	0.001127	0.00242	0.001835	0.00317	0.001239	0.00315	0.003057	0.002868	0.003557	0.004311	0.002738	0.005977	0.003403	0.003831	0.002726	0.003196	0.0042	0.005096	0.003683	0.003986	0.005427	0.002838	0.003516	0.003121	0.000445	0.002642	0.004616	0.001356	0.002829	0.00249	0.00181	0.000942	0.00055	0.003238	0.003849
380	0.001285	0.002288	0.001404	0.000401	0.000522	0.00228	0.002458	0.002041	0.001743	0.002244	0.001899	0.001686	0.000712	0.003735	0.001754	0.002158	0.003264	0.001746	0.00414	0.005097	0.001287	0.004543	0.002294	0.002421	0.003013	0.003796	0.003469	0.002243	0.002504	0.002127	0.003284	0.003449	0.001117	0.003775	0.001579	0.002097	0.001509	0.004247	0.001406	0.001276	0.002153	0.004001
381	0.004375	0.004588	0.00322	0.003483	0.00135	0.00058	0.00127	0.003548	0.000818	0.000623	0.004759	0.000431	0.000922	0.00445	0.001249	0.00367	0.002492	0.002696	0.003858	0.00228	0.003753	0.005501	0.003542	0.003298	0.002152	0.004367	0.002447	0.002902	0.00192	0.001985	0.003453	0.001472	0.006806	0.002912	0.003282	0.00118	0.001017	0.002971	0.001844	0.001132	0.000894	0.003689
382	0.001389	0.001851	0.001569	0.003209	0.005282	0.001002	0.00267	0.000881	0.000628	0.000715	0.002356	0.002557	0.002184	0.005647	0.001243	0.002901	0.003891	0.001924	0.002362	0.001909	0.004046	0.003179	0.003197	0.003325	0.003253	0.001614	0.002254	0.00245	0.001635	0.000519	0.003171	0.001837	0.002156	0.002004	0.00188	0.003237	0.002126	0.000719	0.00388	0.000633	0.003533	0.004484
383	0.000905	0.000957	0.002587	0.00232	0.002663	0.001618	0.001734	0.000197	0.000824	0.002665	0.001339	0.002472	0.002984	0.003816	0.002066	0.002795	0.002342	0.000258	0.002665	0.002849	0.00149	0.002064	0.003455	0.002475	0.001541	0.00418	0.00146	0.002367	0.000257	0.001468	0.002556	0.001447	0.001875	0.000963	0.003377	0.003604	0.000353	0.001061	0.000628	0.002913	0.002228	0.002529
384	0.000467	0.001399	0.004343	0.002187	0.001357	0.001339	0.001132	0.00111	0.002768	0.002655	0.002611	0.000952	0.005775	0.002354	0.002056	0.000679	0.004512	0.002806	0.000626	0.004859	0.004132	0.002269	0.003565	0.002771	0.003463	0.003742	0.001253	0.001632	0.001454	0.003206	0.003742	0.001318	0.003787	0.00017	0.002526	0.002238	0.002832	0.002167	0.003538	0.004845	0.002747	0.001071
385	0.001932	0.001065	0.004566	0.004164	0.002847	0.000534	0.003606	0.002935	0.00481	0.002029	0.005118	0.006974	0.001689	0.007677	0.002658	0.001757	0.004118	0.003786	0.000706	0.002882	0.004365	0.001982	0.00151	0.002649	0.001338	0.002337	0.002438	0.00035	0.00068	0.003849	0.001116	0.000325	0.002306	0.001662	0.00213	0.004887	0.00252	0.004317	0.000851	0.002995	0.004761	0.00299
386	0.000831	0.00246	0.00177	0.00197	0.002935	0.002499	0.004033	0.001889	0.003001	0.004073	0.002658	0.004534	0.002343	0.004663	0.001679	0.000605	0.005807	0.001897	0.001953	0.00222	0.002264	0.000217	0.001341	0.002589	0.003221	0.001179	0.000939	0.002642	0.001685	0.002132	0.000869	0.001212	0.000848	0.002893	0.000706	0.001089	0.003711	0.003101	0.002766	0.001824	0.002193	0.00313
387	0.001704	0.001318	0.002781	0.001704	0.002594	0.002146	0.006259	0.000835	0.000657	0.002972	0.000197	0.001652	0.000926	0.00334	0.001262	0.002727	0.004019	0.002352	0.002934	0.002808	0.00174	0.000982	0.001956	0.003994	0.003213	0.00107	0.001968	0.002699	0.001075	0.002168	0.001048	0.001226	0.000117	0.001326	0.000238	0.001656	0.001524	0.001602	0.002581	0.001672	0.00032	0.002495
388	0.00381	0.002526	0.002222	0.00047	0.001299	0.005957	0.004413	0.00139	0.000908	0.002058	0.001274	0.002666	0.002894	0.002948	0.003967	0.002218	0.001714	0.002633	0.001624	0.003571	0.001865	0.001279	0.003831	0.003684	0.001316	0.002237	0.003561	0.001929	0.000821	0.003179	0.000625	0.001346	0.001425	0.001909	0.001248	0.001409	0.00153	0.003584	0.001935	0.001529	0.000604	0.001311
389	0.002649	0.003718	0.003441	0.002315	0.000413	0.001861	0.002175	0.003143	0.000579	0.00143	0.002094	0.002669	0.003931	0.002785	0.00096	0.004218	0.000344	0.001126	0.000328	0.002215	0.000211	0.000749	0.000713	0.002664	0.002045	0.003521	0.002104	0.001184	0.001407	0.004437	0.001995	0.000961	0.000778	0.001191	0.001057	0.001885	0.000978	0.001067	0.001027	0.00041	0.002793	0.003479
390	0.000979	0.002849	0.001784	0.001149	0.001434	0.001351	0.001155	0.002466	0.002613	0.000436	0.002538	0.000999	0.000659	0.002051	0.000639	0.001681	0.001124	0.001928	0.001572	0.00166	0.001643	0.001155	0.000215	0.00187	0.002878	0.001366	0.001251	0.000985	0.00182	0.001737	0.001052	0.003117	0.002086	0.002291	0.000768	0.001058	0.002299	0.0021	0.001787	0.001948	0.002451	0.002389
391	0.000287	0.001358	0.00077	0.002018	0.002224	0.001467	0.000935	0.001485	0.002855	0.00106	0.002616	0.002821	0.002294	0.002083	0.002001	0.00527	0.00147	0.002559	0.002712	0.001343	0.00189	0.000514	4.7e-05	0.00189	0.002366	0.00072	0.0011	0.001062	0.002376	0.000244	0.00017	0.002475	0.001662	0.003198	0.000958	0.001364	0.002879	0.001676	0.00142	0.002378	0.002027	0.002719
392	0.001801	0.00158	0.002548	0.002368	0.001331	0.001648	0.002071	0.001388	0.001306	0.002071	0.001151	0.001386	0.002243	0.002892	0.002635	0.004533	0.003791	0.002142	0.001904	0.00119	0.000483	0.003664	0.003209	0.003647	0.001437	0.000729	0.001429	0.002299	0.001471	0.003039	0.0015	0.001447	0.001701	0.000256	0.002063	0.002827	0.003194	0.002771	0.001417	0.000429	0.000904	0.003049
393	0.00072	0.002029	0.002185	0.002908	0.001894	0.001969	0.003125	0.000664	0.001279	0.003258	0.001404	0.002347	0.001692	0.001265	0.001119	0.001173	0.002317	0.002492	0.000638	0.002987	0.001607	0.001512	0.003441	0.000235	0.002297	0.003159	0.001902	0.000466	0.002115	0.00222	0.000758	0.000622	0.002585	0.000512	0.001534	0.004751	0.003028	0.000735	0.001403	0.001504	0.000485	0.002052
394	0.000144	0.001835	0.002899	0.000625	0.002191	0.001929	0.001171	0.002005	0.000343	0.000284	0.001061	0.001119	0.001835	0.001678	0.002336	0.00146	0.002421	0.001007	0.000198	0.004012	0.001023	0.000728	0.001203	0.00061	0.001813	0.001893	0.000766	0.001484	0.00261	0.001678	0.001894	0.000883	0.00313	0.001332	0.001133	0.002148	0.001476	0.000434	0.00078	0.001409	0.000105	0.001115
395	0.000672	0.001073	0.002904	0.003463	0.001362	0.001831	0.001695	0.002776	0.001619	0.002796	0.000986	0.000878	0.002177	0.002859	0.001388	0.002406	0.002402	0.002585	0.001394	0.003101	0.000506	0.000846	0.001425	0.000633	0.001743	0.000701	0.003546	0.001855	0.001519	0.001984	0.002623	0.001511	0.002447	0.002228	0.00268	0.001966	0.00056	0.000765	0.000505	0.00195	0.000909	0.001144
396	0.000445	0.001109	0.001292	0.002683	0.001124	0.001124	0.000778	0.000475	0.001637	0.002983	0.001197	0.00383	0.002381	0.003671	0.001382	0.001651	0.000255	0.000687	3.2e-05	0.001139	0.000725	0.001905	0.002298	0.00149	0.004541	0.001229	0.003238	0.000497	0.00061	0.002757	0.000592	0.002357	0.002195	0.00259	0.001396	0.000981	0.0018	0.003054	0.002197	0.000917	0.001246	0.0026
397	0.000895	0.000828	0.000548	0.00105	0.002038	0.001624	0.000531	0.000724	0.001147	0.001469	0.000423	0.001798	0.000469	0.001079	0.001203	0.00137	0.001285	0.000739	0.001414	0.000824	0.00122	0.0016	0.000881	0.001802	0.002486	0.001389	0.001138	0.001265	0.000899	0.002468	0.002489	0.001298	0.002006	0.0004	0.001089	0.000717	0.001518	0.001154	0.002227	0.001674	0.001156	0.001967
398	0.000854	0.001075	0.000687	0.001434	0.001036	0.000459	0.00065	0.000923	0.001648	0.001082	0.001197	0.002036	0.002363	0.000519	0.001109	0.002137	0.001846	0.000509	0.000255	0.000883	0.000425	0.001346	0.001124	0.00064	0.001311	0.001713	0.000497	0.000112	0.002048	0.001661	0.002445	0.000736	0.002228	0.00018	0.000193	0.000403	0.000753	0.001162	0.001934	0.001158	0.002746	0.001796
399	0.000713	0.00024	0.002199	0.001408	0.001872	0.002394	0.000751	0.000745	0.000993	0.001982	0.002253	0.002081	0.000771	0.002704	0.001061	0.000671	0.003463	0.000576	0.001995	0.001366	0.001564	0.001211	0.001696	0.001183	0.002479	0.000983	0.000753	0.001892	0.002408	0.000835	0.001116	0.00198	0.000783	0.002296	0.001774	0.001374	0.000766	0.001094	0.00221	0.000792	0.003893	0.000524
400	0.001235	0.000305	0.002274	0.000755	0.001668	0.001089	0.000964	0.001039	0.000918	0.000175	0.002094	0.002164	0.002745	0.001768	0.000987	0.000814	0.001089	0.001192	0.000779	0.003389	0.001568	0.001802	0.001201	0.001117	0.002697	0.000372	0.002095	0.001475	0.00041	0.000537	0.000701	0.001079	0.001282	0.001043	0.000206	0.001498	0.002493	9.3e-05	0.000845	0.000541	0.00121	0.001717
401	0.000647	0.000588	0.001009	0.001108	0.000607	0.001913	0.001126	0.001044	0.000682	0.001431	9.6e-05	0.000811	0.000789	0.001124	0.001041	0.000645	0.000814	0.001065	0.001536	0.001841	0.001005	0.001295	0.000868	0.000783	0.001335	0.000646	0.001024	0.000139	0.000889	0.001121	0.001122	0.000738	0.001085	0.001723	0.000705	0.000704	0.001348	0.000669	0.00082	0.000918	0.000243	0.002857
402	0.001383	0.000704	0.000794	0.002391	0.001314	0.001361	0.000676	0.002228	0.000754	0.000981	0.000693	0.000119	0.000759	0.001301	0.000423	0.001543	0.001087	0.000747	0.001307	0.000937	0.000434	0.00083	0.000392	0.000502	0.001413	0.000711	0.002871	0.001384	0.001915	0.00064	0.001753	0.000751	0.002539	0.001958	0.00065	0.001756	0.001037	0.002344	0.00084	0.001294	0.001152	0.002995
403	0.000706	0.000178	0.001679	0.002334	0.000675	0.001286	0.000949	0.00039	0.000742	0.001609	0.00108	0.00106	0.002206	0.001671	0.001382	0.002451	0.000369	0.001453	0.001257	0.002466	0.000691	0.002342	0.003972	0.001917	0.003065	0.001467	0.002934	0.001167	0.002772	0.000277	0.001813	0.001054	0.001029	0.000591	0.0004	0.000596	0.001909	0.003504	0.000645	0.00214	0.001266	0.002315
404	0.000674	0.000739	0.000365	0.001236	0.000385	0.000817	0.000285	0.000566	0.000345	0.002166	0.000708	0.001854	0.001659	0.002031	0.000534	0.00194	0.000957	0.00179	0.001074	0.001368	0.001599	0.000199	0.000951	0.001634	0.002419	0.001433	0.001942	0.001496	0.000971	0.001572	0.000245	0.000647	0.001412	0.000948	0.000465	0.000895	0.001188	0.001434	0.001269	0.001266	0.000397	0.003222
405	0.001417	0.001256	0.000506	0.000669	0.000194	0.000564	0.000887	0.001023	0.000291	0.001408	0.001067	0.002438	0.000141	0.001125	0.001224	0.001604	0.001538	0.000933	0.000343	0.001881	0.00147	0.000639	0.001357	0.000686	0.001718	0.000277	0.001808	0.000351	0.000517	0.002078	0.000722	0.000423	0.001081	0.000471	0.001116	0.000826	0.00097	0.000704	0.001266	0.001783	0.000687	0.001753
406	0.0015	0.000649	0.0006	0.001196	0.001026	0.000447	0.001089	0.001518	0.000617	0.00059	0.002453	0.002221	0.00059	0.000523	0.000802	0.001231	0.001476	0.002358	0.000229	0.002248	0.001054	0.000952	0.000875	0.000781	0.002481	0.000539	0.001443	0.00086	0.00095	0.000914	0.000812	0.001345	0.000842	0.001484	0.001557	0.00189	0.001169	0.000428	0.001612	0.000912	0.001106	0.002223
407	0.002	0.001131	0.000747	0.001003	0.001926	0.001343	0.000557	0.001023	0.001119	0.000808	0.000941	0.001798	0.001795	0.001845	0.000727	0.001427	0.000708	0.001579	0.000235	0.002638	0.000131	0.001129	0.000907	0.000644	0.000316	0.001021	0.0011	0.001285	0.001047	0.001079	0.001808	0.000443	0.001211	0.002378	0.001553	0.001529	0.001682	0.000473	0.00034	0.000582	0.00052	0.002096
408	0.001533	0.001623	0.000529	0.001884	0.001278	0.001625	0.000742	0.00151	0.001233	0.000616	0.000534	0.00108	0.000532	0.002463	0.001056	0.000658	0.000461	0.000366	0.000615	0.001527	0.000196	0.001203	0.000694	0.000899	0.000103	0.001122	0.0009	0.001193	0.001153	0.00098	0.000644	8e-05	0.001061	0.001929	0.000246	0.000649	0.000444	0.001032	0.000357	0.001063	0.000466	0.000817
409	0.000201	0.000664	0.000207	0.001666	0.000914	0.000966	0.000434	0.000428	0.001068	0.000738	0.001171	0.001061	0.000325	0.002586	0.000367	0.000377	0.000628	2.7e-05	0.001142	0.001631	0.000406	0.000547	0.001205	0.000841	0.001127	0.000995	0.001362	0.001168	0.000794	0.001279	0.000477	0.000389	0.000849	0.000128	0.00119	0.000258	0.001467	0.001644	0.000766	0.001162	0.000829	0.000493
410	0.001476	0.001207	0.001042	0.000368	0.001074	0.000296	0.000574	0.001787	0.000931	0.001025	6.7e-05	0.001345	0.000732	0.002344	0.001739	0.000786	0.000883	0.000758	0.001376	0.002152	0.000693	0.001103	0.000478	0.000184	0.001126	0.000443	0.001425	0.00192	0.000704	0.000913	0.000315	0.000724	0.000818	0.001778	0.000863	0.000733	0.001466	0.001543	0.001493	0.000856	0.002074	0.000532
411	0.001596	0.000666	0.0002	0.000403	0.001286	0.001351	0.001616	0.00062	0.000321	0.000696	0.000711	0.001314	0.000614	0.001889	0.001021	0.000845	0.000391	0.000568	0.000396	0.000954	0.000206	0.000875	5.9e-05	0.000712	0.000716	0.000696	0.001296	0.001261	0.000823	0.000769	0.000749	0.000847	0.001482	0.000784	0.000737	0.000617	0.001467	0.000502	0.001042	0.001013	0.001264	0.00138
412	0.00098	0.000679	0.000813	0.000492	0.00068	0.00066	0.000824	0.000796	0.000773	0.000927	0.000789	0.000655	0.000629	0.002067	0.000277	0.001479	0.000697	0.000641	0.000636	0.000711	0.000398	0.000447	0.000616	0.000638	0.000593	0.001029	0.002081	0.000402	0.000206	0.000385	0.000705	0.000718	0.001588	0.000814	0.000774	0.000355	0.000706	0.000512	0.000976	0.00122	0.000298	0.000953
413	0.000256	0.001206	0.000308	0.000198	0.000368	0.000356	0.000352	0.001587	0.00083	0.001512	0.000218	0.001081	0.0006	0.001941	0.000707	0.001753	0.000505	0.000805	0.000494	0.001299	0.000807	0.000802	0.000852	0.000357	0.000854	0.000763	0.001683	0.001036	0.000516	7.5e-05	0.001012	0.000589	0.001295	0.000715	0.00047	0.000614	0.000557	0.000889	0.000483	0.001623	0.000569	0.000266
414	0.000741	0.000556	0.001354	0.001135	0.001962	7.4e-05	0.000405	0.001845	0.000946	0.00098	0.001437	0.000943	0.000457	0.000843	0.000534	0.001093	0.00073	0.000435	0.000901	0.00068	0.00086	0.001414	0.000503	0.001357	0.000846	0.000296	0.000387	0.002479	0.001562	0.000658	0.000745	0.000348	0.000499	0.000694	0.000559	0.000613	0.001334	0.001385	0.000852	0.001969	0.000752	0.000626
415	0.000307	0.000433	0.001281	0.000587	0.000254	0.00123	0.000554	0.001361	0.000349	0.000872	0.000903	0.000763	0.000288	0.001228	0.00059	0.001335	0.000634	0.000261	0.000177	0.0009	0.000331	0.001404	0.000736	0.000913	0.0009	0.000749	0.000399	0.000927	0.000153	0.000349	0.000405	0.000987	0.000897	0.000577	0.000854	0.000797	0.000743	0.001376	0.001489	0.000434	0.000204	0.000825
416	0.000691	0.000293	0.000269	0.000474	0.001583	0.000417	0.000439	0.000702	0.00051	0.001134	0.000654	0.000602	0.000162	0.000907	0.000472	0.001562	0.000699	0.000313	0.000401	0.000868	0.000187	0.000837	0.000578	0.001152	0.000871	0.000164	0.00069	0.000771	0.000776	0.000831	0.000668	0.000834	0.000317	0.000163	0.000742	0.00047	0.00071	0.001457	0.000644	0.000258	0.000434	0.000652
417	0.000889	0.000606	0.000765	0.000408	0.001281	0.000822	0.000814	0.001285	0.000685	0.001047	0.000643	0.000688	0.000359	0.000899	9.9e-05	0.001485	0.000445	0.000214	0.000353	0.000675	0.000398	0.001606	0.000529	0.000702	0.000904	0.000984	0.000684	0.001657	0.000459	0.000472	0.001089	0.000338	0.001026	0.000758	0.000412	0.000485	0.001095	0.00079	0.000873	0.000959	0.000469	0.000422
418	0.0009	0.000372	0.000551	0.000218	0.00087	0.000848	0.000769	0.000154	0.000372	0.000668	0.000385	0.001326	0.000166	0.001398	0.000168	0.00115	0.001567	0.000396	0.000647	0.001148	0.000426	0.000721	0.001253	0.000288	0.000343	0.001185	0.000998	0.001834	0.000774	0.000426	0.000561	0.001075	0.00107	0.000371	0.000422	0.001109	0.000612	0.000387	0.000581	0.001166	0.0003	0.000712
419	0.000722	0.000643	0.000671	0.00013	0.000245	0.000648	0.000923	0.000618	0.000614	0.00049	0.000196	0.000766	0.000636	0.001217	0.00063	0.001531	0.001494	0.000189	9.3e-05	0.000732	0.000224	0.000217	0.00067	0.000695	0.000569	0.000493	0.001332	0.001221	0.000581	0.000416	0.000308	0.00099	0.001033	0.000605	0.000441	0.000765	0.000543	0.000359	0.000341	0.000689	0.000302	0.001123
420	0.000664	0.000137	0.000417	0.000441	0.000767	0.000354	0.001007	0.00036	0.000596	0.000613	0.000178	0.00054	0.000798	0.001195	0.000372	0.001486	0.000938	0.000494	0.000208	0.000423	0.000607	5.9e-05	0.000166	0.000535	0.000488	0.000348	0.001195	0.001354	0.000974	0.00066	0.000537	0.000452	0.000964	0.000776	0.00059	0.000854	0.00053	0.000488	0.000203	0.000885	0.000429	0.001285
421	0.000733	0.001014	0.001091	0.000503	0.000388	0.000418	0.000677	0.000402	0.000376	0.000734	0.000471	0.000131	0.000358	0.001378	0.001385	0.001032	0.000313	0.000469	0.000378	0.00052	0.000486	0.000641	0.000833	0.000488	0.000825	0.000809	0.000616	0.001885	0.000692	0.000628	0.000505	0.000423	0.000614	0.000509	0.000139	0.000509	0.000487	0.000646	0.000505	0.000595	0.000487	0.001017
422	0.000398	0.000189	0.000733	0.000509	0.000284	0.000265	0.000242	0.001153	0.000246	0.000699	0.000243	0.000678	0.000622	0.000968	0.000543	0.001217	0.00042	0.000227	0.000359	0.000822	0.000484	0.000303	0.000575	0.000142	0.000128	0.000447	0.001265	0.001461	0.000394	0.000634	0.00053	0.000187	0.001071	0.00098	0.001079	0.000704	0.000228	0.000185	0.000665	0.000391	0.000538	0.000178
423	0.000307	0.000204	0.000503	0.000292	0.000346	0.000404	0.000526	0.000734	0.000314	0.000468	0.000622	0.000291	0.000668	0.00089	0.000827	0.001234	0.000894	0.000706	0.000442	0.000828	0.000299	0.00043	0.000573	0.000633	0.000355	0.000174	0.001707	0.001736	0.000239	0.000864	0.000418	0.000643	0.000857	0.000634	0.000598	0.000177	0.000544	0.000491	0.000799	0.000716	0.00051	0.000445
424	0.000795	0.000436	0.000247	0.000261	0.000221	0.000307	0.000693	0.000475	0.000556	0.000363	0.000763	0.000881	0.0003	0.001303	0.000575	0.001025	0.000762	0.000808	0.000485	0.000619	0.000275	0.00019	0.000623	0.000511	0.000447	0.000307	0.001764	0.001821	0.00062	0.000344	0.000348	0.000705	0.00068	0.000104	0.000496	0.000536	0.000972	0.000442	0.00086	0.000674	0.000181	0.000536
425	0.000376	0.000574	0.000932	0.000292	0.000212	0.00029	0.000218	0.000569	0.000463	0.000776	6.6e-05	0.000869	0.000648	0.001921	0.000434	0.001224	0.000141	0.000398	0.000258	0.000567	0.000282	0.000141	0.00069	0.000586	0.000155	0.000218	0.001483	0.001035	0.0008	0.000864	0.000439	0.000544	0.000577	0.000868	0.000377	0.000511	0.000712	0.000624	0.000467	0.000196	0.000257	0.000702
426	0.000161	0.000105	0.000526	0.000384	0.000159	0.000503	0.000511	0.000274	0.000239	0.000245	0.000608	0.000325	0.000332	0.00152	0.00048	0.001316	0.000264	0.000211	0.00035	0.000664	0.000466	0.000226	0.000804	0.000398	0.000121	0.000635	0.000707	0.000795	0.000212	0.000256	0.000553	0.000409	0.000687	0.00117	0.000361	0.000475	6.2e-05	0.00059	0.000212	0.000573	0.000509	0.000515
427	6.3e-05	0.000258	0.000108	0.000544	0.000274	0.000196	0.000425	0.000702	0.000515	0.000276	0.00031	0.000241	0.000566	0.001454	0.000606	0.001292	0.000537	0.000394	1.3e-05	0.000569	0.000355	0.000338	0.00095	0.000419	0.000363	0.000539	0.000682	0.001114	9.5e-05	0.000287	0.000434	0.000247	0.000588	0.000903	0.000272	0.00038	0.000108	0.000768	0.000247	0.000312	0.000436	0.000757
428	0.000257	0.000307	0.000444	0.000547	0.000472	0.000396	0.000297	0.000873	0.000692	0.000144	0.000621	0.000485	0.001029	0.001617	0.00072	0.001175	0.000725	0.000196	0.000368	0.000468	0.000593	0.000806	0.000884	0.000557	0.00041	0.000349	0.001118	0.0014	9.1e-05	0.000333	0.000161	0.000298	0.000555	0.000433	0.000261	0.000122	0.0006	0.00052	0.000432	0.00071	0.000124	0.000894
429	0.000162	0.000322	0.000396	0.000194	0.000803	0.000145	0.000211	0.000302	9.6e-05	0.000594	3.5e-05	0.000483	0.0003	0.001308	0.000108	0.001422	0.000581	0.000172	9.6e-05	0.001063	0.000481	0.000732	0.000478	0.000536	0.000441	0.000734	0.001106	0.001099	0.000349	0.000286	0.000611	0.000444	0.001073	0.000371	0.000423	0.000512	0.000273	0.000771	0.001024	0.000727	0.000253	0.001084
430	0.000618	4.3e-05	0.000217	0.000191	0.000637	0.000135	0.00028	2.2e-05	0.000319	0.000685	0.000303	0.000641	0.000111	0.001394	0.000383	0.001499	0.000293	2.9e-05	0.000583	0.000643	0.00029	0.000248	0.000382	0.00012	0.000495	9.7e-05	0.00121	0.001541	0.000299	0.000406	0.000126	0.000529	0.000698	0.00021	0.000367	0.000284	0.000133	0.000439	0.000354	0.000463	0.000239	0.000608
431	0.000727	0.0001	0.000484	5.1e-05	0.000456	0.000252	2.9e-05	0.000265	0.000467	0.000483	0.00017	0.00047	0.000225	0.001468	0.000474	0.001283	0.000402	6.1e-05	0.00053	0.000699	0.000247	0.00052	0.000377	0.000179	0.000723	0.000578	0.001267	0.001459	0.000241	0.000659	4.3e-05	0.000448	0.000422	0.000346	2e-05	0.000325	0.000266	0.000366	0.000302	0.000191	0.000187	0.000225
432	0.000602	0.000524	0.000804	0.000429	0.000497	0.000517	0.000348	0.000432	0.000339	0.0003	0.000303	0.000363	3.9e-05	0.001318	0.000341	0.000807	0.00026	0.000167	0.000265	0.000675	0.00022	0.000529	0.000333	0.000423	0.000166	0.000402	0.001176	0.000876	0.000274	0.000421	0.000725	0.000735	0.00064	0.000539	0.000433	0.000168	0.00051	0.000375	0.000166	0.000357	0.000447	0.000282
433	0.000274	0.000726	0.000212	0.000451	0.000164	0.000228	6.2e-05	0.000527	0.000746	0.000683	0.000487	0.000594	0.000484	0.000994	0.00036	0.001349	0.000398	0.000516	0.000226	0.000824	0.00037	0.00055	0.000388	0.000318	0.000412	0.000212	0.001076	0.001274	0.00063	0.000496	0.000569	0.000257	0.000665	0.000279	0.000207	0.000396	0.000367	0.000557	0.000235	0.000367	0.000415	0.000454
434	0.000384	0.000224	0.000153	0.000152	0.000295	0.000226	0.000396	0.000538	0.000595	0.000795	0.000374	0.000677	0.00011	0.001354	3.4e-05	0.001253	0.000157	0.000163	0.000176	0.00081	0.000127	0.000379	0.000407	0.000303	0.000545	0.000191	0.001445	0.001255	0.000515	0.000595	0.000563	0.000511	0.000587	0.000319	0.000125	0.000437	0.000154	0.00016	0.000121	0.000202	0.000444	0.000521
435	0.000614	0.00025	0.000122	0.00057	0.000271	0.00047	0.000423	0.00034	0.000329	0.000446	0.000426	0.000507	0.000496	0.001722	0.000379	0.000872	0.00036	0.000302	0.000111	0.000557	0.000157	0.000262	0.000486	0.000263	0.000478	0.000205	0.001779	0.001075	0.000189	0.000573	0.00027	0.000457	0.000491	0.00017	0.000459	0.000342	0.000274	0.000134	0.000161	0.00013	0.000487	0.00049
436	0.000626	0.000212	0.000202	9.4e-05	4.6e-05	0.000281	0.000292	0.000548	0.000351	0.000343	0.00025	0.000163	0.000288	0.001555	0.000249	0.000938	0.000296	0.000281	0.000652	0.000143	0.000653	0.000318	0.000286	0.000263	0.000355	0.000482	0.001614	0.00115	0.00022	0.000455	0.000284	0.000743	0.000248	0.000219	0.000396	0.0001	0.00049	0.000674	0.000144	0.000401	0.000201	0.000408
437	0.000338	0.000434	0.000542	0.000174	0.000314	0.000184	0.000182	0.000278	0.000343	0.000164	0.000338	0.000503	0.000425	0.00149	8.8e-05	0.001063	0.000156	0.000638	0.000151	0.000266	0.000116	8.4e-05	0.000212	0.000362	0.000268	0.000417	0.001234	0.001306	0.000371	0.000297	0.00033	0.000156	0.000647	0.000337	0.000186	0.000123	0.000354	0.000178	0.000267	0.000212	0.000133	0.000412
438	0.000411	0.000268	0.000722	0.000106	0.000285	0.000149	0.000157	0.00037	0.000298	0.000219	0.000322	0.000291	0.000253	0.00126	8e-05	0.001146	0.000295	0.00051	0.000356	0.000346	0.000325	8.3e-05	0.00036	0.000342	0.000115	0.000589	0.001143	0.001393	0.000416	0.000259	0.000637	0.000247	0.000508	0.000298	0.000314	0.000228	0.000345	0.00022	0.000203	0.000251	2.8e-05	3.1e-05
439	0.000827	0.000183	0.000441	0.000229	0.000191	8e-05	0.000304	0.000301	0.000418	0.000281	0.000144	0.000212	0.000542	0.001104	0.000199	0.00109	0.000479	9.9e-05	8e-05	0.000305	0.00028	0.000322	0.000339	0.000256	0.000315	0.000519	0.001261	0.001312	0.000295	5.1e-05	0.000485	0.000224	0.000144	0.000148	0.000645	0.000267	0.000406	0.000369	0.000143	0.000444	0.000131	0.000505
440	0.000451	0.000127	0.000437	0.000254	0.000515	0.000315	0.000176	0.000266	0.000509	0.000248	0.000245	0.000358	4.2e-05	0.001651	0.000306	0.001144	0.000239	0.000398	0.000361	0.000573	0.000294	0.000292	0.000346	0.000266	0.000233	0.000295	0.001203	0.001022	0.000528	0.000476	0.000587	0.000499	0.000461	0.000402	0.0004	0.000361	0.000219	0.000245	0.000292	0.000397	5.7e-05	0.000191
441	0.000435	0.000285	0.000267	0.000162	0.000374	0.000166	0.000187	0.00026	0.000104	0.000313	0.000194	0.000422	0.000299	0.00154	0.000196	0.001093	0.000147	0.000185	0.000218	0.00018	6.7e-05	0.000115	0.000203	0.000364	0.000243	0.000373	0.001297	0.000897	0.000245	0.000429	4.3e-05	0.000413	0.000702	0.000513	9.3e-05	0.000342	0.000453	0.000403	0.000211	0.000474	0.000155	0.000562
442	0.000532	0.000363	0.000255	0.000216	0.000312	0.000334	0.000273	0.000391	0.000213	0.00038	0.000373	0.000163	0.000397	0.001248	0.000309	0.001249	0.000266	0.000229	5.7e-05	8.2e-05	0.000278	0.000335	0.000171	0.000394	0.00015	0.000203	0.001303	0.000946	0.000219	0.000414	0.000361	0.000438	0.000584	0.000462	0.000204	8.9e-05	0.000339	0.000423	0.000236	0.000397	0.000204	0.000738
443	0.000496	0.00054	0.000632	0.000173	0.000371	0.000129	0.00025	0.000303	0.000326	0.000175	0.000378	0.000558	0.000535	0.001173	0.000605	0.001323	0.000535	0.000661	0.000247	0.000296	0.000639	0.000586	0.000315	0.000183	0.000112	0.000247	0.001294	0.001024	0.000416	0.000557	0.000257	0.000475	0.00032	0.000359	9.5e-05	0.000488	0.000141	0.00019	0.000389	0.000255	0.000176	0.000448
444	0.000369	0.000582	0.000582	0.000299	0.000352	8.1e-05	0.000166	0.000373	0.000371	0.000552	8.5e-05	0.000355	0.00038	0.001234	0.000438	0.000862	0.000695	0.00027	0.000143	0.00047	0.000514	0.000165	0.000396	0.000403	0.000333	0.000352	0.001478	0.000932	0.000403	0.000207	0.000326	0.000203	0.00076	0.000259	0.000364	2.1e-05	0.000578	0.000356	0.000324	8.3e-05	7.6e-05	0.000623
445	0.000381	0.000612	0.000183	0.000189	0.000304	5e-05	0.000154	0.000369	0.000315	0.000378	0.000128	0.000403	0.000288	0.001322	0.000622	0.000879	0.00048	0.000318	0.000203	0.000388	0.000398	0.000164	0.00052	0.000497	0.000163	0.000305	0.001755	0.001007	0.000143	0.000196	0.000234	0.000111	0.000751	7.3e-05	0.000204	0.000236	0.000341	0.000426	0.000128	9.9e-05	9.5e-05	0.000254
446	0.000382	0.000383	0.000134	2.8e-05	0.000356	0.000167	0.000241	0.000224	0.000174	0.000132	6e-05	0.000478	0.000207	0.001334	0.000414	0.001179	0.000336	0.000558	0.00026	0.000189	0.000239	0.000296	0.000555	0.000362	0.000164	0.000323	0.00158	0.001115	8.1e-05	0.000242	0.000129	0.000249	0.000614	0.000132	0.000153	0.000153	0.000468	0.000564	0.000159	0.00029	0.000137	3.6e-05
447	0.000302	0.000408	0.000356	0.000154	0.000101	0.000391	0.000187	0.000216	6e-05	0.000224	0.000191	0.000416	0.000328	0.00126	0.000201	0.001273	0.000177	0.000328	0.000365	0.000167	0.000474	0.000428	0.000283	0.000154	0.000187	0.000145	0.000818	0.000996	0.000136	0.000234	5.2e-05	0.000679	0.000747	9.9e-05	0.000511	0.000106	0.00026	0.000432	0.000234	0.000214	0.000358	0.000589
448	0.000534	0.000391	0.000391	0.00014	0.000281	0.00021	2.8e-05	0.000154	0.000291	0.000178	0.00053	0.000206	0.000147	0.00132	0.000323	0.001025	0.000229	0.00012	0.000107	0.00039	0.000241	0.000619	0.000117	0.000211	0.000193	4.7e-05	0.001204	0.000692	5.6e-05	0.000242	0.000297	0.00022	0.000812	9.3e-05	0.000221	0.000242	0.00041	0.000318	6.8e-05	0.000419	0.000285	0.000406
449	0.00059	0.000354	0.000335	0.000164	0.000358	0.000278	0.000117	0.000162	0.000203	0.000124	0.000506	0.000224	0.000178	0.001506	0.000395	0.001068	0.000157	0.000123	0.000124	0.000471	0.000106	0.000421	8.4e-05	0.00029	0.000233	9.8e-05	0.001292	0.000893	0.000173	0.000484	0.000285	0.000112	0.000616	8.9e-05	0.000334	0.000129	0.000428	0.000213	0.000237	0.000385	8.9e-05	0.000283
450	0.000224	0.000303	0.000359	8.5e-05	0.000402	0.000333	0.00021	0.000103	0.000213	9.3e-05	0.000289	0.000367	0.000278	0.001569	0.000699	0.001254	0.000337	0.000247	0.000162	0.000338	0.000173	6.6e-05	0.000188	0.000276	0.000101	0.000166	0.000981	0.001265	0.000242	0.000435	0.000202	0.000262	0.000306	0.000331	0.00029	0.000262	0.000248	0.000141	0.000391	0.000261	0.000418	0.000266
451	0.000272	0.000246	0.000342	7e-05	0.000374	0.000268	0.000155	0.000282	0.000165	9.4e-05	0.000127	0.000232	0.00025	0.001288	0.000311	0.000943	0.000259	0.00018	0.000497	0.000168	0.000337	0.000295	0.000173	0.000188	0.000223	0.000251	0.001269	0.000981	0.000367	0.000338	6.6e-05	0.000156	0.000455	0.000312	0.00029	0.000191	0.000238	0.000139	0.000432	0.000169	8.1e-05	8.3e-05
452	0.000174	0.000142	0.000243	6.8e-05	0.000193	0.000114	0.00022	0.000191	0.000337	0.000184	0.000119	0.000291	0.000206	0.001402	0.000274	0.000994	0.000168	0.000135	0.000215	0.000171	0.000533	0.000399	0.000174	0.000188	0.00026	0.000295	0.001425	0.001027	0.000308	0.000475	0.00021	0.000133	0.000318	0.000131	0.000131	0.000213	0.00018	0.000291	0.000323	0.000185	0.000188	4.8e-05
453	0.000294	0.000372	0.000149	0.000218	0.000149	0.000193	0.000348	0.00022	0.000233	0.000309	0.000262	0.000387	0.000132	0.001699	0.000287	0.001105	6.7e-05	0.000313	0.000154	0.000315	0.000436	0.000322	0.000201	0.000353	0.000431	0.000417	0.001338	0.001109	0.000108	0.000357	0.000173	0.000379	0.000576	0.000238	0.00021	0.000191	0.000163	0.000299	1.6e-05	0.000207	0.000144	0.000349
454	0.000396	0.000371	0.000255	0.000361	3.7e-05	7.7e-05	0.000106	0.000368	0.000223	0.000437	0.000274	0.000386	0.000127	0.001737	0.000451	0.001027	0.000132	0.000535	0.000592	0.00061	0.000177	0.000196	0.000269	0.000648	0.000267	0.000234	0.001081	0.001079	0.000295	0.000102	0.000505	0.000762	0.001196	0.000257	0.000378	0.000159	0.000305	0.000179	0.000227	0.000193	0.000116	0.000565
455	0.000359	0.00014	0.00022	0.000126	0.000148	0.000102	4.3e-05	0.000166	0.000326	0.000306	0.000262	0.000349	0.000298	0.001455	0.000324	0.001413	0.000115	4.5e-05	0.000229	0.00054	6.9e-05	0.00056	9.7e-05	0.000329	0.0002	0.000253	0.001352	0.001238	0.000248	0.000368	0.000414	0.000284	0.000502	0.000284	0.000383	0.000141	0.000534	0.000252	0.000128	0.000416	0.000364	0.000421
456	0.000373	0.000229	0.000196	0.000106	0.000267	5.8e-05	9.9e-05	0.000154	0.000175	0.000151	0.000159	0.000137	0.000171	0.001515	0.00012	0.001324	5.4e-05	7.3e-05	0.000224	0.000508	2.2e-05	0.0003	0.000157	0.000426	0.00031	0.000271	0.001361	0.001157	8.2e-05	0.000487	0.000401	0.000235	0.000391	0.000273	0.000253	0.000188	0.000606	0.000362	0.000141	0.000159	0.000134	0.000306
457	0.000416	0.000312	0.000122	0.000115	0.000415	0.000241	7.8e-05	0.000157	0.000201	0.000148	7.1e-05	0.000218	0.000122	0.001574	0.000445	0.001032	0.000218	0.000189	0.000166	0.000533	1.4e-05	0.000188	0.000141	0.000662	0.000521	6.1e-05	0.001269	0.000967	0.000266	0.000325	0.000269	0.000217	0.00065	0.000223	0.000146	0.000164	0.000305	0.000605	0.000306	0.000224	0.000439	0.000314
458	0.000433	6.2e-05	0.000288	3.8e-05	0.000411	0.000254	0.000278	0.000228	0.000423	0.000256	0.000141	0.000381	5.9e-05	0.001198	0.000365	0.00116	0.000247	0.000136	0.000233	0.000232	0.000324	0.000145	3.6e-05	0.000457	0.000395	8.2e-05	0.001273	0.001026	1.4e-05	0.000426	0.000291	0.000171	0.000456	0.000399	0.00017	1.1e-05	0.000311	0.000417	0.000596	7.5e-05	0.00029	0.000437
459	0.00026	5.7e-05	0.000186	0.000236	0.000178	7.8e-05	0.000253	0.000384	8.8e-05	0.000203	0.000312	0.000309	0.000189	0.00135	0.000258	0.001307	5.5e-05	9.7e-05	0.000214	0.000184	0.000162	0.000104	0.000298	9.3e-05	0.000258	0.00023	0.00151	0.001371	0.000147	0.000564	0.000244	0.000192	0.000508	0.00038	2.6e-05	0.000213	0.000206	0.000116	0.00038	0.000151	7.4e-05	0.000429
460	0.000128	8e-06	5.2e-05	0.000177	0.000206	6.3e-05	0.000151	0.000141	7.6e-05	0.000106	0.000447	0.000208	0.00019	0.001499	0.000254	0.0012	0.000209	0.000173	0.000171	0.000328	8.2e-05	0.000231	0.00018	0.000155	9.8e-05	0.000283	0.001489	0.001174	0.000265	0.000735	8.3e-05	0.000115	0.000601	0.000225	7.8e-05	0.0001	0.000365	0.000124	0.000167	9.3e-05	0.000157	0.000346
461	0.000267	0.00022	0.000109	0.000239	0.000354	0.000307	0.000196	0.000474	0.000367	0.000215	0.000232	0.000297	6.1e-05	0.001446	0.000307	0.001075	0.000314	0.000343	0.000302	0.000479	0.000468	0.000409	0.000538	0.000554	0.000265	8.1e-05	0.001252	0.000632	0.000173	0.000156	0.000229	0.000375	0.000569	8.3e-05	0.000201	0.000276	6.6e-05	3.4e-05	0.000147	0.000142	0.00033	0.000317
462	0.00051	0.000237	0.000253	0.000159	0.000199	0.00024	0.000203	0.000107	3e-06	0.000205	0.000282	0.0002	0.000205	0.001294	0.000358	0.001381	9.7e-05	0.000124	0.00032	8.1e-05	0.000253	0.000317	0.000178	0.000595	0.000278	0.000259	0.001261	0.001082	0.000312	0.000478	8.2e-05	0.000385	0.000495	0.000116	0.000132	0.000248	0.000126	0.000199	0.000303	0.000209	0.00033	0.000437
463	0.00041	6.6e-05	0.000258	0.000193	0.000247	0.000357	0.000225	0.000196	0.00023	0.000274	0.000352	0.000214	0.000385	0.001241	0.000479	0.001144	0.000205	0.000359	0.000124	0.000136	0.000103	0.000286	0.000272	0.000389	0.000284	0.000104	0.000993	0.001103	0.000313	0.000273	3.3e-05	0.000306	0.000547	0.000237	0.000116	7.6e-05	0.000191	0.000164	0.000275	0.000198	0.000184	0.000364
464	0.000193	0.000202	0.000303	0.000218	0.00029	0.00046	0.000391	0.000344	0.00041	0.000221	0.000287	0.000215	0.000265	0.001262	0.000466	0.000887	0.000191	0.000414	0.00024	0.000289	0.000241	0.000311	0.000112	0.000509	0.000261	0.000173	0.000872	0.000882	0.000315	0.000284	0.000226	0.000172	0.000607	0.000169	0.000125	6.5e-05	0.000261	0.000132	0.000133	0.000217	0.000136	0.000393
465	0.0003	0.000355	0.000277	0.000302	0.00013	0.000304	0.000279	0.000147	0.000115	0.000287	0.000173	0.000276	0.000193	0.001313	0.000333	0.001048	0.000158	0.000155	0.00029	0.000336	0.000206	0.000396	0.000116	0.000291	0.000129	0.000179	0.001152	0.000782	0.000432	0.000531	0.000328	0.000128	0.000565	0.000213	0.000144	5.6e-05	0.000391	0.000266	0.00019	0.000304	0.000245	0.000671
466	0.000214	0.000285	6.6e-05	0.000148	0.000213	0.000327	0.000342	0.000126	0.000142	0.00034	0.000162	0.000183	0.000198	0.001513	0.000257	0.001045	0.000207	8.6e-05	0.000231	0.000245	0.000157	0.000531	8.6e-05	0.000267	0.000353	0.000107	0.00128	0.001046	0.000253	0.000568	0.000409	0.000368	0.000574	0.00034	1.9e-05	7.9e-05	0.000244	0.000417	0.000152	0.000137	0.000202	0.000572
467	0.00018	0.000222	0.000116	0.000375	0.000307	0.000142	0.000339	9.9e-05	0.000139	0.000262	0.000108	0.000161	0.000529	0.001376	0.000194	0.001007	0.000136	0.0001	0.000112	0.000367	0.000326	0.000354	0.00029	0.000137	0.000289	6.7e-05	0.001304	0.001125	8.4e-05	0.000192	0.0002	0.000209	0.000641	0.000322	7.3e-05	0.000179	0.000346	0.000492	0.000252	0.000195	0.000137	0.000365
468	0.000104	8.7e-05	0.000232	0.000447	0.000356	0.000195	0.0003	0.000111	0.000195	0.00018	0.000131	0.000228	0.000479	0.00114	0.000143	0.001013	0.000197	0.000234	0.000229	0.000798	0.000406	9.8e-05	0.000587	0.000356	6.1e-05	0.000229	0.001292	0.00099	0.000254	0.000165	8e-05	0.000166	0.000655	4.7e-05	0.000128	0.000353	0.00046	0.000417	0.000138	0.00042	0.000192	0.000245
469	0.000165	0.000161	0.000175	9.5e-05	0.000328	0.000227	0.000184	0.000215	0.000209	0.000361	0.000217	0.000276	9.9e-05	0.001334	0.000146	0.001113	0.000315	0.000116	0.000178	0.000416	0.000399	0.00018	0.000242	0.000243	7.9e-05	0.00016	0.001337	0.000928	0.000176	0.000151	0.000234	0.000133	0.000618	0.000415	0.00024	0.000101	0.000398	0.000395	0.000189	0.000272	0.000207	0.000368
470	0.000258	0.00011	0.000323	0.000133	0.000198	0.000265	0.00019	0.000112	0.000199	0.000349	0.000189	0.000212	0.000186	0.00172	0.000234	0.00112	0.000299	0.000213	0.000193	7e-05	0.000264	0.000102	0.000254	0.000348	0.000128	0.000246	0.00129	0.0011	0.000197	0.000105	0.000215	0.000147	0.000775	5.4e-05	0.000214	0.000228	0.00022	0.00059	0.000135	0.000235	0.000187	0.000336
471	0.000294	0.000293	0.000288	0.000193	0.000279	0.000276	0.000218	0.000163	0.000166	0.000162	0.000103	0.000214	0.000374	0.001738	0.000268	0.001052	0.000143	0.000187	0.000108	3.1e-05	5.3e-05	0.000105	0.00032	0.000301	0.000137	0.000366	0.00131	0.001146	0.000199	0.00011	0.000154	0.00027	0.000591	0.000166	0.000263	0.00025	0.00026	0.000499	0.000338	0.000286	0.000339	0.000236
472	0.000324	0.00025	9.2e-05	0.000192	0.000286	0.000317	0.000239	0.000378	0.000187	0.000176	0.000199	0.000165	0.000308	0.001384	0.000196	0.000962	0.000166	6.6e-05	0.000106	0.000339	0.000191	0.000264	0.000289	0.000197	7.6e-05	0.000196	0.001365	0.000977	0.00033	0.000318	0.00013	0.00037	0.000164	0.000222	0.000212	0.000244	0.000429	0.000452	0.000146	0.000185	0.00018	0.000171
473	0.000371	0.000215	0.000275	0.000325	0.000353	0.000141	0.000341	0.000223	7.8e-05	0.000151	0.000153	0.000157	0.000228	0.00139	9.7e-05	0.001139	0.000197	0.000187	0.000218	0.000229	0.000165	0.000369	0.000219	0.000427	0.000189	0.000228	0.001143	0.000868	0.000188	0.000188	0.000354	0.000279	0.00062	9.7e-05	0.000349	0.000133	0.000421	0.000495	0.000156	3.2e-05	0.000142	0.000237
474	0.000308	0.000292	0.000239	9.1e-05	0.000274	0.000155	0.000178	0.000227	0.000233	0.000109	8.8e-05	0.000229	0.000133	0.00171	0.000195	0.00099	0.000333	0.00032	0.000273	7e-05	0.000271	0.000395	0.000238	0.000372	0.000236	0.000196	0.001241	0.000813	0.0001	0.000103	0.000368	0.000185	0.000589	0.000166	0.000185	2.5e-05	0.000101	0.000367	1.9e-05	0.000131	0.000129	0.000382
475	0.000418	0.000144	0.000219	7.1e-05	0.000338	0.000213	0.000196	0.00018	0.000122	0.000266	0.000135	0.000255	0.000247	0.001726	0.000105	0.000844	0.000243	0.000253	0.000373	0.000391	0.000432	0.000337	0.000222	0.000285	0.000519	0.0002	0.001411	0.000924	0.000173	0.000205	0.000151	0.000169	0.000506	0.000348	5.8e-05	9.5e-05	0.000152	0.000315	0.000124	0.000138	0.00024	0.000345
476	0.00072	0.000112	0.000244	0.000459	0.000388	0.000249	3.6e-05	0.000112	0.000173	0.00018	0.000217	0.000173	0.000193	0.001167	0.000274	0.00105	0.000398	6.3e-05	0.000519	0.000169	0.000527	0.00025	8.8e-05	0.000138	0.000305	0.000183	0.001328	0.001238	0.000243	0.000121	0.000103	0.000256	0.000901	1.4e-05	9.1e-05	0.000129	0.000197	0.000192	0.000214	0.000351	0.000198	0.000105
477	0.000337	0.00014	0.000304	2e-05	0.000208	0.000246	0.000115	3.6e-05	8.5e-05	2.4e-05	0.000164	0.000323	0.000263	0.00134	0.000275	0.001021	0.000111	0.000273	0.000194	9.2e-05	0.000336	0.000322	0.000357	3.9e-05	9.2e-05	0.000287	0.001217	0.001118	0.000201	0.000366	0.000306	0.000265	0.00071	0.000231	0.000144	7.5e-05	0.000343	0.00028	0.000207	0.000147	0.000118	0.000392
478	0.000239	0.00018	0.000272	0.000124	7.7e-05	0.000125	8.3e-05	0.000133	0.000143	6.2e-05	0.000177	0.000323	0.000156	0.001545	0.000149	0.000992	0.000181	0.000402	5.9e-05	4.2e-05	0.000249	0.000138	0.0003	0.000171	0.000177	0.000258	0.001012	0.000879	0.000225	0.000212	0.000365	0.000205	0.000575	0.000148	8.9e-05	0.00015	0.000293	0.000382	2.9e-05	0.000201	0.000135	0.00041
479	0.000465	0.000106	3.4e-05	0.00014	6e-05	0.000354	0.000282	0.000353	0.000257	3.6e-05	9.7e-05	0.000202	0.000138	0.001501	0.000146	0.001015	0.000106	0.000385	0.000324	0.00032	0.000226	0.000253	0.000145	0.000368	0.000224	0.000112	0.000985	0.000777	3.6e-05	9.2e-05	3.4e-05	0.000356	0.000666	0.000111	6.1e-05	0.000153	0.000233	0.000574	0.00015	0.000554	7.3e-05	0.00021
480	0.000248	0.000287	0.000255	0.000147	0.000225	0.000215	0.000151	0.000184	9e-05	0.000175	0.000384	0.000137	6.7e-05	0.001278	0.000181	0.001017	0.000124	0.000354	4.1e-05	0.000172	0.000423	0.000249	0.000301	0.000217	0.000153	0.000229	0.001423	0.001031	0.000102	0.000394	0.000172	0.000678	0.000516	0.000133	0.000236	0.000176	0.000422	0.000564	0.000169	0.000413	0.000193	0.000241
481	0.000307	0.000244	0.000381	8.4e-05	0.000349	9.7e-05	3.8e-05	0.0001	0.000159	0.000333	0.000223	0.000183	8.7e-05	0.001258	0.000126	0.000939	4.5e-05	0.000177	0.000359	0.000169	0.000385	0.000198	0.000182	0.0002	0.000203	0.000251	0.001232	0.001056	0.000233	0.000463	0.000181	0.000238	0.000506	0.000347	0.000222	8e-05	0.000275	0.000432	0.000202	0.000283	0.000267	0.000409
482	0.000347	0.000283	0.000371	0.000107	0.000275	0.000215	0.00028	0.000128	0.000129	0.000287	0.000213	0.000163	0.000147	0.001405	0.000224	0.00102	5.2e-05	0.000216	0.000471	0.000196	0.000235	0.000243	0.000152	0.000219	0.000181	0.000198	0.001169	0.000912	0.00023	0.000232	0.000357	5.2e-05	0.000348	0.000341	0.000196	9.4e-05	0.000207	0.000271	0.00012	0.000202	0.000115	0.000398
483	0.000367	4.3e-05	0.000294	0.000394	0.00027	0.000181	0.00037	0.00019	0.000441	5.9e-05	0.000469	0.00036	0.000124	0.001566	0.000104	0.001222	0.000253	0.000157	0.000319	0.000328	0.000308	0.000359	0.000251	0.000204	0.000111	4.8e-05	0.001579	0.000838	0.000111	7.1e-05	0.00011	0.000277	0.0004	0.000323	0.00024	0.000116	0.000259	0.000181	2.6e-05	0.000184	0.000287	0.000186
484	0.000286	0.000353	0.000283	0.000122	0.000156	0.000204	0.000106	0.000262	0.000326	0.000149	0.000172	0.000337	6.9e-05	0.001512	0.000262	0.000948	0.000253	0.000186	0.000183	0.000399	5.5e-05	0.000304	0.000169	9.9e-05	0.000269	6.5e-05	0.001433	0.001162	0.000192	0.000187	0.000296	0.000215	0.000778	0.000185	0.00016	0.000124	0.000169	0.000405	4.4e-05	0.000253	0.000198	0.000284
485	0.000357	0.00021	0.000248	0.000136	0.000136	0.000151	5e-05	0.000164	0.000112	0.000271	9.5e-05	0.000311	7.4e-05	0.001325	0.000208	0.000997	0.000131	0.000218	0.000165	0.000306	8e-06	0.000182	0.000118	0.000124	0.000271	0.000195	0.001223	0.001105	0.000158	0.000199	0.000391	0.000204	0.000677	0.000201	0.000179	0.000112	0.000234	0.000442	0.000153	0.00011	0.000141	0.000365
486	0.000461	0.000211	0.000239	0.000263	0.00015	4.7e-05	0.000107	9e-05	5.6e-05	0.000237	0.000142	0.000217	9.2e-05	0.001235	0.000296	0.001106	0.000105	7.8e-05	0.000149	0.000236	0.000134	0.000181	0.000169	0.000338	0.00017	0.000179	0.001104	0.000882	0.000109	4.6e-05	0.000238	0.000235	0.000387	0.000198	0.000208	0.000122	0.000311	0.000352	0.000287	7.5e-05	0.000219	0.000354
487	0.000413	0.000321	0.000396	0.000175	0.000217	0.000159	0.000206	0.000157	0.000177	4.7e-05	0.000227	5.3e-05	8e-05	0.001404	0.000198	0.000861	0.000119	0.000112	0.000157	0.000369	0.000211	0.000164	0.000171	0.000384	0.000217	0.000225	0.001132	0.001028	0.000264	0.000157	0.000287	0.000104	0.000498	0.00037	0.000259	2.7e-05	0.000365	0.000359	0.000126	0.000229	0.000147	0.000288
488	0.000384	0.000136	0.000208	0.000196	0.000431	0.000152	0.000101	0.000166	0.000166	0.00014	0.000132	6.9e-05	9.5e-05	0.001366	9.7e-05	0.001057	7.5e-05	8.4e-05	0.000432	0.000393	0.000143	0.000182	4.9e-05	0.000322	0.000279	7e-05	0.001268	0.000919	0.000177	0.000189	0.000115	0.000325	0.000552	9.2e-05	0.000189	2.9e-05	0.000456	0.000401	0.000144	0.000149	4.9e-05	0.000484
489	0.000414	4.3e-05	0.000145	0.000216	0.000391	0.000149	0.000163	0.00017	0.0001	0.000128	9.2e-05	7.7e-05	0.000162	0.00139	0.000176	0.001103	0.000125	3e-05	0.000495	0.000218	0.000138	0.000172	0.000149	0.000202	0.000176	0.000109	0.001323	0.000897	0.000202	0.000162	0.000153	0.000418	0.000564	9.2e-05	0.000211	6.5e-05	0.000485	0.000369	7.6e-05	0.00012	0.000124	0.000379
490	0.000507	5.4e-05	0.000251	0.000251	0.000136	9.5e-05	0.000348	7.3e-05	0.000256	5.5e-05	0.000218	9.1e-05	8.6e-05	0.001482	0.000375	0.000952	5e-06	8.4e-05	0.000199	0.000211	0.00024	0.000191	0.000255	0.000158	5.4e-05	0.000134	0.001296	0.001061	0.000169	0.000152	0.00013	0.000257	0.000523	0.000208	0.000232	0.000102	0.000389	0.000298	0.000159	0.000168	0.000221	0.000435
491	0.000602	0.000226	0.000383	0.000194	0.000206	0.000138	0.000208	0.000129	0.000294	0.000222	0.000244	0.000118	0.000182	0.001317	0.00018	0.001188	0.000126	0.000152	0.000142	0.000246	0.000304	0.00014	0.000196	0.000374	0.000412	5.8e-05	0.001375	0.001128	0.000179	7.1e-05	0.000161	0.000346	0.000409	0.000375	0.000208	0.000107	9.9e-05	0.000372	0.000262	0.000192	8.2e-05	0.000391
492	0.000597	0.000159	0.000287	0.000298	0.000206	0.000119	0.000307	0.000313	0.000194	0.00018	0.000217	0.000193	9.6e-05	0.001312	0.000166	0.001108	3.8e-05	0.000201	0.000269	5.8e-05	0.000257	0.000182	0.000199	0.000313	0.000266	0.000196	0.001435	0.00091	0.000159	0.000184	0.000104	0.000224	0.000587	0.000184	0.000179	0.000169	9.4e-05	0.000354	0.000226	0.000219	0.000151	0.000225
493	0.000421	2.4e-05	0.000124	0.000361	0.000481	0.000175	0.000297	0.000301	0.000108	0.00012	0.000319	0.000183	2.4e-05	0.001332	0.000223	0.000957	8.1e-05	0.000106	0.0002	0.000105	0.000175	0.000224	0.000251	0.000168	9.2e-05	0.000168	0.001344	0.000754	4.4e-05	0.000247	0.000164	0.000253	0.000661	0.000193	0.0002	9.9e-05	0.00031	0.000356	0.000152	0.000269	1.7e-05	9e-05
494	0.00022	0.000185	0.000405	0.000244	0.000476	0.000215	0.000111	8.8e-05	0.000102	0.000245	0.000493	0.000131	7.2e-05	0.001284	0.000207	0.001009	0.000262	8.8e-05	9.9e-05	0.000248	0.000311	0.000129	0.000322	0.000229	0.000236	0.000233	0.001144	0.000883	0.000178	0.000124	0.000137	0.000376	0.000444	1.6e-05	0.00019	0.0001	0.000211	0.000421	1.6e-05	0.000176	0.000154	0.000239
495	0.000421	3e-05	0.000207	0.000115	0.000308	0.000141	8.1e-05	0.000113	0.00015	0.000189	0.000184	0.000242	0.000184	0.001304	0.000231	0.001053	0.000334	6.7e-05	0.000286	0.000235	0.000251	0.000237	0.000261	0.000281	0.000149	9e-05	0.001217	0.000898	0.000162	8.4e-05	0.000204	0.000322	0.000238	0.000129	2.7e-05	8.1e-05	0.000176	7e-05	4.8e-05	0.00026	0.0001	0.000281
496	0.000575	9.9e-05	0.00015	2.1e-05	0.000305	8.8e-05	0.000142	0.000209	6.3e-05	0.000141	8.2e-05	7.2e-05	0.000137	0.001298	0.000348	0.000946	0.000214	4.1e-05	0.000202	6.8e-05	0.00026	0.00013	0.000121	0.00028	0.00017	6.7e-05	0.001144	0.000915	0.000215	5.4e-05	0.00018	0.000209	0.000432	0.000168	7.8e-05	0.000102	0.000217	5.5e-05	0.000112	0.00035	0.000143	0.000259
497	0.000633	0.000173	0.000213	1.4e-05	0.000288	8.3e-05	0.000189	0.000236	0.000102	6.8e-05	0.000293	0.000208	0.000155	0.001357	0.000373	0.000867	9.2e-05	3.8e-05	0.00023	0.000109	0.000266	8.2e-05	0.000269	0.000104	0.000144	5.8e-05	0.001043	0.000888	0.000135	1.1e-05	0.000157	0.000187	0.00064	0.000214	6e-05	0.000131	0.000309	0.000314	0.000251	0.000298	7.5e-05	0.000268
498	0.00042	6.8e-05	0.000197	8.1e-05	0.000236	0.000179	0.000202	4.4e-05	6.9e-05	9.2e-05	0.000172	0.000104	0.000161	0.00156	0.000238	0.001085	9.6e-05	0.00025	0.000179	0.000155	0.000139	8e-05	0.000145	0.000459	0.000178	5.3e-05	0.001215	0.0008	0.000137	0.000211	0.000125	0.0003	0.000377	3.6e-05	6e-05	5.9e-05	0.000328	0.000335	3e-05	0.000123	8.5e-05	0.000243
499	0.000289	9.5e-05	0.00031	0.000178	0.000363	0.000144	0.000174	2.8e-05	0.000148	9.4e-05	0.000135	0.000196	0.00013	0.001385	0.000262	0.001007	9.6e-05	0.000122	0.000131	7.7e-05	0.000301	9.4e-05	9.3e-05	0.000309	0.00014	0.000296	0.001337	0.000827	0.000156	0.00023	0.000269	0.00037	0.00036	7.8e-05	0.000128	0.000135	0.000169	0.000354	0.000103	0.00022	5e-05	0.000201
500	0.000422	1.9e-05	0.000382	0.000183	0.000431	0.000187	0.000116	6.9e-05	0.000149	0.000133	0.000242	0.000293	6.3e-05	0.00131	0.00029	0.000914	0.000188	6.2e-05	0.000114	8e-05	0.000282	0.00017	0.000158	0.000226	0.000128	0.000295	0.00127	0.000962	0.000109	0.000163	0.00029	0.000368	0.00036	0.000165	0.000122	0.000249	0.000155	0.000374	0.000103	0.0003	9.3e-05	0.000195
501	0.000711	0.000191	0.000337	0.00019	0.000297	0.000165	0.000179	0.000103	0.000113	0.000147	0.000355	0.000213	0.000132	0.001482	0.00026	0.000974	0.000256	0.000138	0.000115	6.3e-05	6.2e-05	0.000283	0.000294	0.000329	0.000174	5.7e-05	0.001133	0.001092	3e-05	8.2e-05	0.000165	0.000226	0.000335	0.000267	9.8e-05	0.000191	0.000304	0.000334	0.000188	0.000209	0.000161	0.000249
502	0.000565	5.2e-05	0.000215	0.000232	0.000287	4.9e-05	0.000112	9.7e-05	0.000251	0.000131	0.000203	0.000179	5.5e-05	0.001506	0.00018	0.001049	0.000216	2e-06	4.1e-05	0.000185	6e-05	0.000208	0.000247	0.000203	0.000287	5.2e-05	0.001157	0.0009	0.000128	2.4e-05	0.000132	0.000266	0.000417	0.000243	0.000231	0.000132	0.000321	0.000169	0.000164	9.6e-05	0.000143	0.000254
503	0.000531	0.000167	0.00014	0.000128	0.000174	6.1e-05	0.000112	5.8e-05	0.000167	0.000111	0.0002	0.000112	6.9e-05	0.001414	0.000202	0.00102	0.000137	0.000127	9.1e-05	0.000195	0.000152	0.000197	0.000315	0.000248	0.000264	8.4e-05	0.001306	0.000928	7.3e-05	0.000183	0.000147	0.000315	0.000534	0.000194	0.000192	0.000173	0.000236	0.000182	0.000141	7.8e-05	5.8e-05	0.000138
504	0.000555	0.000193	0.000224	8.4e-05	0.000241	0.000173	0.000111	8.3e-05	9.2e-05	0.000112	0.000224	0.000241	5.1e-05	0.001433	0.00029	0.000945	0.000135	0.000172	0.000163	4.2e-05	0.000234	0.000248	0.000339	0.000378	0.000208	9e-05	0.001368	0.000971	8.2e-05	0.000284	9.5e-05	0.000302	0.000504	0.000155	0.000192	0.000171	0.000235	0.000258	8.9e-05	5.1e-05	5.3e-05	0.000118
505	0.000511	0.000346	0.000346	0.000133	0.00052	6.5e-05	6.9e-05	0.000123	0.000104	0.000223	0.000108	0.000246	7.9e-05	0.001609	0.000356	0.000932	0.00023	0.000139	0.000119	0.000193	0.00033	0.000217	0.000201	0.000271	0.000258	0.00014	0.001215	0.000853	0.000214	3.1e-05	0.000228	0.000326	0.000302	0.000105	8.3e-05	0.000146	0.00033	0.000234	6.2e-05	5.7e-05	3.8e-05	0.000349
506	0.000553	0.000128	0.00016	0.000259	0.000443	0.000117	0.000116	0.000222	0.00014	0.000156	0.000328	0.000298	8e-05	0.001375	0.000161	0.001009	9e-05	6.5e-05	8e-05	0.000202	0.00028	8e-05	0.000185	0.000258	0.000242	8.1e-05	0.001157	0.000878	0.000235	0.000173	0.000159	0.000258	0.000342	0.000102	7.9e-05	7.5e-05	0.000315	0.000241	5.1e-05	0.000175	0.000115	0.000372
507	0.000537	0.000126	0.000264	0.000215	0.000321	0.000236	7.6e-05	0.000126	0.000115	5.1e-05	0.000222	0.000306	0.000129	0.001238	5.3e-05	0.001122	3.6e-05	3e-05	5.7e-05	0.000178	0.000217	2.2e-05	0.000267	0.000248	0.000239	3.7e-05	0.001165	0.000867	7.6e-05	0.000157	2.9e-05	0.000213	0.000367	0.000111	2.5e-05	0.000133	0.000271	0.000294	7e-05	0.000229	0.000197	0.000324
508	0.000473	0.000222	0.000209	5e-05	0.000365	0.000164	4.9e-05	5.6e-05	0.000185	8.9e-05	4.5e-05	0.000283	0.000147	0.00134	0.000243	0.001171	6.8e-05	6.2e-05	8.6e-05	0.000142	0.00017	0.000296	0.000271	0.000198	0.000195	8.1e-05	0.00124	0.000835	0.000101	5.1e-05	7.9e-05	0.000323	0.000364	0.000164	0.000125	0.000169	0.000219	0.000291	2.1e-05	0.000194	0.000204	0.000284
509	0.000402	6.6e-05	0.00035	0.000324	0.000273	3.5e-05	8.5e-05	0.000175	0.000117	0.000127	0.000164	0.000285	4.4e-05	0.001458	0.000192	0.001086	0.000152	7.3e-05	6.8e-05	0.000164	0.000219	0.00023	0.000192	0.000231	0.000175	2.4e-05	0.001349	0.00088	7.8e-05	2.7e-05	0.000255	0.000261	0.000451	8.2e-05	7e-05	5.1e-05	0.0001	0.000172	7.5e-05	0.00016	0.000291	0.000187
510	0.000508	0.000108	0.000253	0.00023	0.00027	1e-05	9.1e-05	0.000156	8e-06	3.9e-05	0.000203	0.00024	8.6e-05	0.001412	0.000169	0.000998	4.9e-05	9.4e-05	7.8e-05	0.000151	0.000218	9.8e-05	8.8e-05	0.000208	0.000109	0.000191	0.001303	0.000958	8.3e-05	7.6e-05	0.000224	0.000381	0.00045	0.000111	2.3e-05	8.2e-05	0.000109	0.000182	7.8e-05	0.000134	0.000108	0.000274
511	0.000549	4.3e-05	0.000226	0.000148	0.000233	9e-05	5.8e-05	0.000171	1.8e-05	2e-05	0.000159	0.000189	9.7e-05	0.001336	0.000189	0.00097	0.000161	0.000134	0.000142	0.000142	0.000263	0.000153	7.2e-05	0.000159	0.000161	0.000118	0.001233	0.000891	8.7e-05	8.7e-05	3.7e-05	0.000364	0.000324	0.000182	6.1e-05	6.4e-05	0.000213	0.000196	8.8e-05	0.00019	0.00011	0.000338
512	0.000457	0.000101	0.000301	0.000189	0.000201	0.000139	0.000174	0.000224	0.000129	0.000108	0.00024	0.000197	0.000102	0.00133	0.000251	0.000995	3.5e-05	0.000183	0.000132	0.00016	0.000132	0.000196	5.3e-05	0.000219	0.000203	0.000219	0.001229	0.000717	0.000107	0.000181	0.00025	0.000118	0.000232	0.000221	0.000159	0.000147	0.000203	0.000164	0.000118	0.000211	0.000196	0.000282
513	0.000524	0.000286	0.000291	0.00023	0.000321	8.8e-05	0.000112	0.000133	6.2e-05	3.4e-05	0.000255	0.000282	0.000129	0.0014	0.000164	0.00091	2.5e-05	0.000106	8.3e-05	0.000229	0.000154	7.4e-05	0.000133	0.000247	0.000243	0.000111	0.001193	0.000793	9.2e-05	8.8e-05	5.9e-05	0.000183	0.000463	0.000101	8.1e-05	7.9e-05	7.7e-05	0.000169	0.000117	0.000196	0.000147	0.000298
514	0.000599	0.000201	0.000242	0.000311	0.000323	0.00014	2.9e-05	5.8e-05	4.2e-05	0.000144	0.000217	0.000281	0.000121	0.001417	0.000222	0.000901	5.8e-05	9e-05	9.5e-05	0.000111	0.000221	2.4e-05	0.000189	0.000168	0.00026	8.3e-05	0.00133	0.000855	0.000114	6.2e-05	0.00015	0.000224	0.000529	7.8e-05	7.6e-05	5.2e-05	0.000167	0.000183	0.000138	0.000127	0.000128	0.000218
515	0.000616	3e-05	0.000266	0.000388	0.000276	0.000182	0.000121	7.5e-05	3.4e-05	0.000305	0.000206	0.000224	8.9e-05	0.001355	0.00027	0.000955	9.9e-05	9.5e-05	0.000147	0.000179	0.000309	0.000134	0.00025	0.000126	0.000226	7.5e-05	0.001394	0.00084	7.2e-05	0.000156	0.000141	0.000246	0.000413	0.000127	0.000107	4.8e-05	0.00033	0.000183	0.000126	0.000112	0.000159	0.000164
516	0.000538	0.000157	0.000376	0.000364	0.00032	0.000144	6.9e-05	0.000158	5.4e-05	0.000132	0.000255	0.000147	0.000189	0.001276	0.00015	0.000953	5.7e-05	0.000123	0.000129	0.000152	0.000307	0.000151	0.000268	0.00025	0.000178	0.000187	0.001139	0.000795	7.1e-05	0.000134	5.6e-05	0.000257	0.000313	0.000244	5.7e-05	6.2e-05	0.000232	0.000164	7.7e-05	0.000254	0.000164	0.0003
517	0.000542	4.8e-05	0.000299	0.000271	0.000279	0.000149	1.8e-05	2.1e-05	0.000104	0.000286	0.000148	0.000183	1.4e-05	0.001307	6.6e-05	0.000895	0.000118	8.3e-05	3e-05	0.000146	0.000246	5.9e-05	0.000296	0.000173	0.000212	0.000113	0.00113	0.000804	0.00011	0.000202	3.2e-05	0.000261	0.000321	0.000128	2.9e-05	6.1e-05	0.000243	0.000181	0.000154	0.000292	0.000112	0.000347
518	0.000604	5.5e-05	0.000221	0.000328	0.00028	0.000102	0.000122	2.7e-05	0.0001	0.000354	0.000138	0.000245	0.000106	0.00131	0.000108	0.000841	0.000101	5.5e-05	1.8e-05	0.000124	0.000206	5.7e-05	0.000279	0.000175	0.000172	0.000169	0.001162	0.000823	0.000197	0.000174	4.2e-05	0.00024	0.000242	0.000108	5.9e-05	8.4e-05	0.000207	0.000236	0.000221	0.000276	8e-05	0.000314
519	0.000674	0.000117	0.000294	0.000468	0.000403	8.2e-05	0.000141	0.000136	8.3e-05	0.000192	0.000214	0.000295	7.3e-05	0.001268	0.000189	0.000812	6.2e-05	8e-05	4e-05	0.000191	0.000223	4.5e-05	0.000252	0.000263	7.2e-05	7e-05	0.001162	0.000826	0.000232	0.000107	0.000158	0.000299	0.000159	0.00022	0.000128	5.7e-05	0.00021	0.000294	0.000209	0.000262	0.000142	0.000261
520	0.000691	0.000177	0.000306	0.000359	0.000305	0.000121	9.3e-05	0.000158	7.4e-05	0.000132	0.000159	0.000158	0.000157	0.001372	0.000106	0.000771	5.3e-05	9.8e-05	3.8e-05	6.1e-05	0.000282	8.6e-05	0.000299	0.000249	0.000199	0.00011	0.001255	0.000869	0.000242	5.5e-05	6.8e-05	0.00033	0.000307	0.000204	0.000188	0.000147	0.000254	0.000166	0.000166	0.000237	0.000217	0.000291
521	0.000565	0.000155	0.000244	0.000377	0.000363	8.4e-05	3e-05	5.9e-05	8.4e-05	2e-05	0.000172	0.000139	7.3e-05	0.001389	0.000196	0.00093	4e-05	0.000102	6e-05	7.3e-05	0.000285	0.000102	0.000251	0.000284	0.000247	5.8e-05	0.001295	0.000836	2e-06	0.000177	0.000108	0.000192	0.000221	0.000185	0.000149	0.000121	0.000324	0.00015	0.000118	0.000286	0.000102	0.00037
522	0.000528	4.2e-05	0.000277	0.000379	0.000375	0.000126	5.4e-05	5.6e-05	5.5e-05	0.000151	0.000201	0.000206	3.3e-05	0.001319	0.000252	0.001017	0.00011	0.000115	8.5e-05	0.00013	0.000289	4.2e-05	0.000242	0.000295	0.000243	0.000113	0.001261	0.000744	0.000128	0.000136	5e-05	9.5e-05	0.000145	0.000122	8.4e-05	8e-05	0.000277	0.000207	0.000174	0.000313	0.000133	0.000359
523	0.000696	9.1e-05	0.000408	0.000271	0.000279	0.000184	5.1e-05	0.000156	0.000105	0.000181	0.000174	0.000219	0.000141	0.001243	0.000213	0.000904	8.2e-05	2.3e-05	0.000109	0.000141	0.000234	0.000126	0.000304	0.000236	0.000188	5.7e-05	0.001182	0.000678	0.000121	5e-05	6.2e-05	0.000107	0.000229	3.3e-05	9.8e-05	7.9e-05	0.000168	0.000279	0.000177	0.000251	0.000163	0.000253
524	0.000748	0.000159	0.000236	0.000353	0.000426	0.000142	3.8e-05	9.2e-05	6.6e-05	0.000169	0.000246	0.000131	0.000152	0.001295	0.000127	0.001066	3.4e-05	4.1e-05	7.1e-05	9.9e-05	0.00035	0.000129	0.000164	0.000178	6.7e-05	7e-05	0.001176	0.000823	5e-05	6e-05	8.1e-05	0.000269	0.000297	9.9e-05	1.1e-05	4.4e-05	0.000151	0.000343	0.000119	0.000128	0.000158	0.000238
525	0.000745	0.000118	0.000248	0.000439	0.000397	0.00013	5e-06	4.7e-05	4.9e-05	0.000175	0.000199	0.000201	0.000114	0.001368	0.000116	0.001045	5.9e-05	8e-05	3.3e-05	0.00012	0.000371	7e-05	0.000187	0.000168	0.000142	3.4e-05	0.001222	0.000901	0.000125	8.5e-05	7.8e-05	0.000311	0.000302	0.000175	6.8e-05	2.9e-05	0.000164	0.000259	0.00019	0.000128	0.00015	0.000275
526	0.000717	9.8e-05	0.000399	0.000484	0.000231	0.00015	5.2e-05	5.3e-05	4.9e-05	0.000204	0.000124	0.000271	7.5e-05	0.001416	0.000144	0.000925	5.1e-05	0.000111	4.6e-05	0.000125	0.000291	1.1e-05	0.000252	0.00016	0.000277	8e-05	0.001286	0.000847	5.5e-05	9.6e-05	0.000131	0.000338	0.00027	0.000179	0.000107	6.7e-05	0.000162	0.000175	0.000277	0.00022	0.000137	0.000316
527	0.000668	1.8e-05	0.000401	0.000518	0.000244	0.000106	0.000126	6.1e-05	2.1e-05	0.000254	0.000181	7.6e-05	7.3e-05	0.001397	0.000133	0.000997	3.6e-05	5.1e-05	0.0001	0.000169	0.000269	5.1e-05	0.000119	0.00012	0.000185	0.000109	0.001332	0.000727	4.6e-05	2.8e-05	0.00012	0.000305	0.000272	0.000102	0.00014	8e-05	0.000228	0.000248	0.000202	0.000263	0.000161	0.000282
528	0.000684	3.1e-05	0.000242	0.000525	0.000241	3.4e-05	0.000144	3.1e-05	8.4e-05	0.000306	0.000258	0.000125	1e-05	0.00139	0.000232	0.001054	0.000118	9.4e-05	9.1e-05	0.000156	0.000332	8.6e-05	0.000135	8.9e-05	0.000156	8.3e-05	0.001298	0.000732	4.8e-05	9e-05	6.5e-05	0.000296	0.000165	0.000108	0.000105	8.5e-05	0.000252	0.00017	0.000194	0.000282	0.000131	0.000217
529	0.000741	3.4e-05	0.000205	0.000498	0.000318	5.5e-05	9.9e-05	7.4e-05	8.4e-05	0.000293	0.000212	0.000177	4.2e-05	0.001325	0.00027	0.001036	0.000103	0.000139	3.1e-05	0.000142	0.000326	8.6e-05	0.000179	0.00019	0.000212	8.7e-05	0.001218	0.000779	5.7e-05	0.000127	3e-06	0.000279	0.000152	0.000126	4.3e-05	8.3e-05	0.000246	0.000194	0.000211	0.000268	0.000133	0.000216
530	0.000772	5.6e-05	0.000333	0.000465	0.000422	9.6e-05	4.3e-05	6.9e-05	5.2e-05	0.000236	8.8e-05	0.000169	1.3e-05	0.001221	0.000175	0.000965	7.4e-05	0.000114	7.7e-05	0.000175	0.000256	5.9e-05	0.000179	0.00037	0.000261	0.000125	0.00115	0.000776	0.000162	0.00013	4.6e-05	0.000292	0.000223	0.000117	0.000125	8.1e-05	0.00023	0.000352	0.000172	0.000247	0.000158	0.00028
531	0.000664	2.8e-05	0.000293	0.000453	0.000328	6.9e-05	7e-05	0.000169	1.8e-05	0.000161	0.000241	0.000181	8.6e-05	0.001216	0.000116	0.000969	4.7e-05	0.000153	3.5e-05	0.000136	0.00035	9.1e-05	0.000218	0.000339	0.000174	3.8e-05	0.001154	0.000654	0.000133	8.7e-05	5.3e-05	0.000291	0.000158	7.1e-05	7.6e-05	9.1e-05	0.000265	0.000293	0.000237	0.000202	9.4e-05	0.000323
532	0.000752	3.2e-05	0.000347	0.000467	0.000315	2.5e-05	4e-05	0.000136	2.7e-05	0.000218	0.000246	0.000235	9.5e-05	0.001283	0.000196	0.000952	6e-05	0.000109	5.6e-05	0.000169	0.000383	0.000119	0.000225	0.000186	0.000117	7.2e-05	0.001223	0.000745	7.3e-05	8.2e-05	6.8e-05	0.000323	0.000162	9.6e-05	0.00011	8e-05	0.000206	0.000292	0.000237	0.000249	9.4e-05	0.00031
533	0.00086	4.3e-05	0.000409	0.000529	0.000347	3.4e-05	1.6e-05	6.7e-05	5.8e-05	0.000301	0.000181	0.000205	8.4e-05	0.001346	0.00028	0.000937	7.3e-05	2.9e-05	4.7e-05	0.000173	0.000355	0.000115	0.00023	0.000118	0.000137	0.000108	0.001281	0.000814	3.4e-05	6e-05	9.4e-05	0.00035	0.00019	0.000106	0.000112	8.3e-05	9.1e-05	0.000296	0.000201	0.000317	6.6e-05	0.000274
534	0.00081	5.9e-05	0.000367	0.000593	0.00032	0.000124	5.3e-05	5.4e-05	0.000129	0.000292	0.000205	8.5e-05	2e-05	0.001352	0.000213	0.000937	0.000151	2.5e-05	3.6e-05	0.000121	0.000336	1.4e-05	0.000272	0.000248	0.000208	7.9e-05	0.001257	0.00064	4e-05	4.5e-05	0.000156	0.000342	0.000156	3.5e-05	5e-05	7e-06	6.2e-05	0.000202	0.000192	0.000277	8.7e-05	0.00027
535	0.000759	7.8e-05	0.000388	0.00057	0.000361	8.4e-05	0.000116	0.000119	3e-05	0.00028	0.000246	0.000145	5.2e-05	0.001317	0.000103	0.000812	0.00014	7.2e-05	2.1e-05	0.000159	0.000412	4.9e-05	0.000221	0.00019	0.000134	0.0001	0.001164	0.000663	6e-06	4.8e-05	5.7e-05	0.000315	0.000197	0.000111	9e-05	8.1e-05	0.000178	0.000146	0.000181	0.000247	9.7e-05	0.000375
536	0.000774	6.6e-05	0.000387	0.000579	0.000319	0.000121	9.2e-05	6.8e-05	8.3e-05	0.000275	0.000273	0.000155	0.00013	0.001268	8.4e-05	0.00083	8.7e-05	2.5e-05	0.000103	0.000161	0.00038	5.4e-05	0.000198	0.000176	0.000109	0.000152	0.001149	0.000758	7.5e-05	2.8e-05	8.2e-05	0.000302	0.000236	0.000138	6.5e-05	9.7e-05	0.000216	0.00012	0.000214	0.0002	0.000109	0.000356
537	0.000797	5.2e-05	0.00036	0.000624	0.000246	0.000168	5.7e-05	2.8e-05	6.1e-05	0.000292	0.000257	0.000106	0.000165	0.001259	0.000131	0.000925	5e-05	7.2e-05	0.000192	0.000115	0.000316	0.000162	0.000233	0.000237	0.000151	0.000163	0.001224	0.000819	0.000164	7.4e-05	2.7e-05	0.000295	0.000192	0.000186	3.9e-05	3.5e-05	0.000152	0.000119	0.00023	0.000178	0.000104	0.000259
538	0.000741	2.8e-05	0.000376	0.000547	0.000298	8.8e-05	9.2e-05	7.6e-05	7.3e-05	0.000347	0.000139	0.000155	0.000127	0.001341	0.000131	0.000832	8.6e-05	4.3e-05	8.7e-05	0.000104	0.00043	7.4e-05	0.00029	0.000205	0.00018	8.2e-05	0.001277	0.000769	9.4e-05	5.3e-05	8.9e-05	0.000269	7.7e-05	6.9e-05	4.7e-05	4.9e-05	0.000175	0.000167	0.000221	0.000264	9.5e-05	0.000308
539	0.000833	2.7e-05	0.000442	0.000483	0.000274	6.6e-05	0.000104	0.000139	4.6e-05	0.000221	0.000187	0.000209	5.5e-05	0.001346	0.000174	0.000806	3.8e-05	0.000135	1.9e-05	0.000138	0.000415	5.8e-05	0.00023	0.000238	0.000132	0.000106	0.001225	0.000675	1.9e-05	5e-05	5.8e-05	0.000277	9.8e-05	9.8e-05	0.000112	0.000132	0.000183	0.000175	0.00021	0.000241	0.00016	0.000273
540	0.000829	5.5e-05	0.000417	0.0005	0.000263	8.6e-05	8e-05	0.000117	6.5e-05	0.000158	0.000232	0.00023	8.4e-05	0.001325	0.000174	0.000825	2e-05	0.000141	7.3e-05	0.000149	0.000335	6.5e-05	0.000232	0.000255	8.4e-05	0.000184	0.001194	0.000664	4.9e-05	7.1e-05	0.000107	0.000305	0.000127	0.000153	0.000142	0.00016	0.000228	0.000186	0.000243	0.000224	0.000139	0.000212
541	0.000664	8.2e-05	0.000275	0.000586	0.000314	9.1e-05	0.000124	3.5e-05	5.2e-05	0.000296	0.000193	0.000203	0.000131	0.001316	0.000109	0.000857	5.6e-05	2.5e-05	8.6e-05	0.000146	0.000303	9.7e-05	0.000339	0.000217	7.1e-05	0.000249	0.001236	0.000755	2.4e-05	8.5e-05	5.2e-05	0.000319	9.9e-05	0.000176	6.6e-05	4.6e-05	0.000265	0.000227	0.000298	0.000264	2e-05	0.000217
542	0.000781	5.2e-05	0.000364	0.000566	0.000265	9.9e-05	6.1e-05	6.6e-05	4.1e-05	0.000212	0.000238	0.000209	5.1e-05	0.001272	0.000162	0.000882	6.7e-05	7.2e-05	4e-05	0.000105	0.00035	3e-05	0.000213	0.000181	0.000152	0.000186	0.00118	0.000751	8.4e-05	7e-05	4.4e-05	0.00031	0.000212	0.000112	3.7e-05	6.9e-05	0.00026	0.000191	0.000237	0.000231	6.3e-05	0.000309
543	0.00082	7.6e-05	0.000404	0.000564	0.000286	8.6e-05	5.3e-05	0.000114	2.8e-05	0.000237	0.000237	0.00017	3.4e-05	0.001283	0.000157	0.000895	5e-05	8.6e-05	6.1e-05	9.8e-05	0.000344	4.7e-05	0.000157	0.000216	0.000146	0.000163	0.00121	0.000768	2.3e-05	6.7e-05	2.8e-05	0.000277	0.000162	5.4e-05	3.8e-05	6.5e-05	0.000221	0.000222	0.000227	0.000179	0.000167	0.000254
544	0.000753	3.1e-05	0.000343	0.000552	0.000351	7.6e-05	6.7e-05	0.000124	5.1e-05	0.000299	0.000227	0.000146	4.3e-05	0.001284	0.000115	0.000883	8.6e-05	8.9e-05	6.3e-05	8.6e-05	0.000304	0.000115	0.000204	0.000242	0.000134	0.000148	0.001247	0.00076	7.2e-05	0.000131	1.6e-05	0.000241	0.00012	1.6e-05	3.7e-05	2.4e-05	0.000196	0.000253	0.000274	0.000164	0.000206	0.000179
545	0.000675	6.3e-05	0.000258	0.000484	0.000372	7e-05	1.2e-05	9.2e-05	3.6e-05	0.00024	0.000241	0.000205	3.3e-05	0.001199	0.000137	0.000857	6.3e-05	4.3e-05	8.7e-05	5.2e-05	0.000314	0.000132	0.000186	0.000186	0.000229	0.000114	0.001174	0.000682	4.8e-05	3e-05	2.7e-05	0.000216	0.000249	4.7e-05	4e-05	4.4e-05	0.000275	0.000204	0.000283	0.000211	3.1e-05	0.000282
546	0.000784	4.4e-05	0.000384	0.000495	0.000325	0.00014	6.9e-05	6.5e-05	6.5e-05	0.000249	0.000237	0.000218	9.7e-05	0.001274	0.000231	0.000905	9e-05	5.7e-05	0.000122	0.000115	0.000301	6.6e-05	0.000207	0.000185	0.000139	0.000116	0.001212	0.000686	4.7e-05	4.9e-05	7.1e-05	0.000277	0.000189	9.8e-05	3e-05	6e-05	0.0002	0.000282	0.000263	0.000129	3.6e-05	0.000303
547	0.000794	4.2e-05	0.000388	0.000514	0.000324	0.000175	8.9e-05	5.5e-05	5.4e-05	0.000293	0.000228	0.000244	0.000124	0.001272	0.000212	0.000863	9.2e-05	9.3e-05	9.9e-05	0.000126	0.000259	3.4e-05	0.000208	0.00018	0.00013	9.7e-05	0.001262	0.000712	4.3e-05	2.6e-05	5e-05	0.000301	0.000128	9.3e-05	2.4e-05	9.1e-05	0.000119	0.000336	0.000239	0.000142	9.8e-05	0.000294
548	0.000687	5.4e-05	0.000254	0.000513	0.000357	0.000118	3.2e-05	9.6e-05	4.6e-05	0.000305	0.000236	0.000263	3.7e-05	0.001198	0.000107	0.000761	6.8e-05	9.5e-05	4.5e-05	3.7e-05	0.000214	6.4e-05	0.000182	0.000167	0.000239	9.1e-05	0.001256	0.000704	4.2e-05	9.7e-05	2.5e-05	0.000279	0.000128	8.5e-05	2.3e-05	6.8e-05	0.000115	0.000298	0.000229	0.000217	0.00017	0.000269
549	0.000729	3.1e-05	0.00029	0.000518	0.000274	2.3e-05	0.000102	0.000145	0.000116	0.000255	0.000256	0.000239	4e-05	0.001317	0.000163	0.000834	4.6e-05	3.6e-05	5.9e-05	1.7e-05	0.000257	9.2e-05	0.000138	0.00017	0.000273	0.00016	0.001191	0.000668	2.1e-05	0.000101	1.4e-05	0.000319	0.00011	9.9e-05	7.2e-05	3.3e-05	0.000214	0.000218	0.000245	0.000112	8.3e-05	0.000228
550	0.000732	2.1e-05	0.000309	0.000511	0.00031	7.7e-05	3.5e-05	0.000116	0.000123	0.000244	0.000267	0.000199	4.1e-05	0.001314	0.000159	0.000902	1.3e-05	2.8e-05	8.5e-05	8.1e-05	0.000253	3.8e-05	0.000163	0.000155	0.000204	0.000203	0.001207	0.000614	4.5e-05	5.1e-05	2.4e-05	0.000309	8.8e-05	4.6e-05	3.3e-05	9.7e-05	0.000238	0.000216	0.000241	0.00014	7.2e-05	0.000237
551	0.000742	3.2e-05	0.000295	0.000507	0.000359	0.000158	5.5e-05	8.2e-05	9.9e-05	0.000279	0.000242	0.000191	2.6e-05	0.001246	0.000147	0.000905	1.7e-05	5e-06	8.6e-05	0.000138	0.000217	1.2e-05	0.000221	0.000147	0.000156	0.000168	0.001232	0.000612	4.5e-05	6e-06	4.4e-05	0.000294	0.000127	8.8e-05	4.6e-05	0.000121	0.000185	0.000266	0.000251	0.000175	0.000104	0.000274
552	0.000774	6.4e-05	0.000285	0.000519	0.000319	0.000148	4.7e-05	0.000103	6.1e-05	0.000326	0.000185	0.000187	3e-05	0.0012	0.000171	0.000855	7.3e-05	0.0001	9.1e-05	0.000115	0.000199	5.6e-05	0.000253	0.000145	0.000204	8.5e-05	0.001204	0.00068	2.2e-05	0.000101	7e-05	0.000286	0.000149	1.4e-05	2.2e-05	3.2e-05	0.00013	0.000272	0.000288	0.000115	0.000127	0.000279
553	0.00066	6.6e-05	0.000341	0.000484	0.000346	7.5e-05	5.4e-05	8.3e-05	7.1e-05	0.000297	0.00025	0.000129	5.6e-05	0.00115	0.000143	0.000883	6.7e-05	4.7e-05	1.9e-05	6.4e-05	0.000192	0.000108	0.000222	0.000147	0.000212	8.7e-05	0.001227	0.00068	3.2e-05	8.5e-05	1.8e-05	0.000303	0.000101	7.9e-05	7e-05	5.4e-05	0.000175	0.000192	0.00029	0.000141	0.000123	0.00027
554	0.000593	9.4e-05	0.000309	0.000519	0.000351	0.000116	3.2e-05	6e-05	4.6e-05	0.000275	0.000298	0.00014	2.3e-05	0.001193	9.4e-05	0.00086	5e-05	2.7e-05	1.9e-05	6.4e-05	0.000218	8e-05	0.000236	0.000227	0.000253	9.8e-05	0.001252	0.000681	3.8e-05	4.4e-05	7e-05	0.00029	0.0001	0.00011	5e-05	4.3e-05	0.000225	0.000207	0.000333	0.000121	7.9e-05	0.000216
555	0.000637	0.000118	0.000266	0.000567	0.000312	0.000157	5.9e-05	5e-05	6.7e-05	0.000287	0.000277	0.000177	4.7e-05	0.001267	7.8e-05	0.000829	2.7e-05	6.1e-05	5.9e-05	8.3e-05	0.000218	2.4e-05	0.000271	0.000296	0.000289	8e-05	0.001265	0.000684	1.9e-05	1.1e-05	7.3e-05	0.00027	0.000112	8.7e-05	1.6e-05	2.6e-05	0.00018	0.000265	0.000365	7.7e-05	6.6e-05	0.000198
556	0.000754	5e-05	0.000352	0.000496	0.000285	6.9e-05	8.1e-05	7.2e-05	3.4e-05	0.000278	0.000232	0.000157	0.000172	0.001242	0.000126	0.000894	5.3e-05	5e-05	5.3e-05	9.3e-05	0.00015	4.4e-05	0.000242	0.000208	0.000209	6.5e-05	0.00126	0.000658	1.8e-05	7e-05	3.6e-05	0.000288	6e-05	6.2e-05	9.3e-05	6.1e-05	8.5e-05	0.000222	0.000306	8.3e-05	0.000116	0.000282
557	0.000721	5.2e-05	0.000282	0.000479	0.000268	5.5e-05	5.8e-05	7.8e-05	5.7e-05	0.000241	0.000328	0.000124	0.000141	0.001216	0.000128	0.000901	2.4e-05	4.7e-05	3.8e-05	7.6e-05	0.000129	3.5e-05	0.000248	0.000145	0.000208	7.3e-05	0.001221	0.000646	2.7e-05	9.9e-05	3.6e-05	0.000211	0.000107	9.2e-05	4.1e-05	4.3e-05	0.000112	0.000272	0.000258	0.000102	6.7e-05	0.000307
558	0.000682	8.8e-05	0.000252	0.000497	0.000306	6.5e-05	1.3e-05	7e-05	3e-05	0.000223	0.000364	0.000131	4.4e-05	0.001197	0.000126	0.000873	3.2e-05	3.7e-05	5.2e-05	5.6e-05	0.000123	4.9e-05	0.000223	0.000172	0.00022	8.3e-05	0.00119	0.000666	5.5e-05	9e-05	5e-05	0.000217	0.000149	0.000105	6.7e-05	5.1e-05	0.000147	0.000255	0.000254	8.2e-05	3.4e-05	0.000298
559	0.000699	0.000113	0.000351	0.000491	0.000374	7.1e-05	4.3e-05	9.2e-05	5.7e-05	0.000259	0.000288	0.000167	0.000105	0.001188	0.00017	0.000849	4.8e-05	3.8e-05	9.5e-05	9.8e-05	9e-05	0.000106	0.000166	0.000234	0.000213	8.5e-05	0.001185	0.000707	3.6e-05	9e-05	6.8e-05	0.000326	0.000167	8.6e-05	4.2e-05	4.2e-05	9.1e-05	0.000152	0.000282	3.1e-05	7e-05	0.000289
560	0.000642	9.4e-05	0.000402	0.000363	0.000333	0.000108	3.6e-05	9.1e-05	5.1e-05	0.000324	0.000304	0.00018	6.2e-05	0.001191	0.000256	0.000874	5.4e-05	7.1e-05	3.5e-05	0.000117	0.000111	9.7e-05	0.0002	0.000175	0.000243	0.000121	0.001182	0.000718	2.5e-05	5.1e-05	3.2e-05	0.000287	0.000204	0.000109	5.9e-05	1.3e-05	0.000167	0.000211	0.000271	6.6e-05	9.1e-05	0.000287
561	0.000615	9.6e-05	0.000398	0.000428	0.000321	0.00012	6.7e-05	0.000103	5.3e-05	0.000308	0.000323	0.000174	3.8e-05	0.001209	0.000166	0.000888	1.4e-05	3.2e-05	3.6e-05	0.0001	0.000136	8.1e-05	0.000214	0.000164	0.00024	0.000209	0.001194	0.000652	8e-06	2.7e-05	5.1e-05	0.000204	0.000158	7.7e-05	3.5e-05	1.8e-05	0.000189	0.000227	0.000271	0.000101	0.000104	0.00029
562	0.000619	0.000109	0.000362	0.000489	0.000338	0.00014	6.7e-05	0.000104	4.5e-05	0.000268	0.000319	0.000158	7.7e-05	0.001231	7.8e-05	0.00086	8.4e-05	3.4e-05	6.6e-05	5.4e-05	0.000156	7.6e-05	0.000237	0.000183	0.000244	0.000239	0.001178	0.000639	3.2e-05	1.1e-05	3.5e-05	0.000198	0.000107	2.9e-05	3.1e-05	2.4e-05	0.000147	0.000227	0.000274	8.8e-05	0.000103	0.000289
563	0.000628	6.7e-05	0.000334	0.000356	0.000355	4.4e-05	4.3e-05	9.8e-05	2.2e-05	0.000285	0.000285	0.000134	6.1e-05	0.00124	0.000178	0.00081	7.3e-05	3.9e-05	7.1e-05	7.3e-05	0.000158	5.3e-05	0.000285	0.000185	0.000251	0.000166	0.001124	0.000758	2.9e-05	7e-06	3.9e-05	0.00031	0.000157	5e-05	4.7e-05	4.1e-05	0.000124	0.000236	0.000266	5.3e-05	0.0001	0.000272
564	0.000655	7.6e-05	0.000364	0.000394	0.000373	6.6e-05	5e-05	0.000119	1e-05	0.000304	0.000267	0.000134	2.3e-05	0.001232	0.00014	0.000905	2.1e-05	7.4e-05	5.7e-05	8.1e-05	0.000128	5.5e-05	0.000171	0.000204	0.000148	0.000138	0.001225	0.000718	3.6e-05	2.8e-05	4.1e-05	0.000262	0.000134	7.9e-05	7.2e-05	2.9e-05	0.000174	0.000241	0.000256	4.1e-05	8.9e-05	0.000288
565	0.000662	8.3e-05	0.000402	0.000486	0.000402	8.7e-05	3.8e-05	8.3e-05	3.6e-05	0.000285	0.000269	0.00016	5.6e-05	0.001232	0.000105	0.000916	5.4e-05	8.3e-05	3.7e-05	3.3e-05	0.000116	5.6e-05	0.000155	0.000193	0.000142	0.000153	0.001235	0.000658	5e-05	3.3e-05	9e-05	0.000231	0.000156	7.2e-05	9.7e-05	1.4e-05	0.000139	0.000246	0.000234	8e-05	8.1e-05	0.000287
566	0.000626	0.00012	0.000415	0.000516	0.000402	0.000128	3.4e-05	7.6e-05	7.4e-05	0.00025	0.000271	0.000173	0.000109	0.001236	0.000124	0.000848	8.9e-05	3.3e-05	2.8e-05	2.1e-05	0.000154	6.2e-05	0.000232	0.000179	0.000225	0.000178	0.001161	0.000638	4.3e-05	9.4e-05	4.9e-05	0.000266	0.000212	4.8e-05	3.7e-05	5e-05	9.2e-05	0.000238	0.000212	5.5e-05	7.5e-05	0.000262
567	0.000549	0.00011	0.000402	0.00043	0.000348	0.000154	4.1e-05	4.9e-05	8.6e-05	0.000257	0.000238	0.000191	3.2e-05	0.001221	0.000183	0.000888	9.8e-05	3.3e-05	4.9e-05	0.00013	0.0002	0.000102	0.000135	0.000191	0.000232	0.000136	0.001208	0.000644	4.7e-05	3.5e-05	7.9e-05	0.000288	0.000262	6.8e-05	5e-05	4.2e-05	0.000135	0.000179	0.000184	9.7e-05	0.000102	0.000237
568	0.000555	0.000103	0.000443	0.00042	0.000325	8.2e-05	7.3e-05	9.4e-05	8.9e-05	0.000263	0.000274	0.000181	5e-05	0.001219	0.000184	0.000909	6.5e-05	1.8e-05	4.4e-05	0.000133	0.000147	9.9e-05	0.000217	0.000185	0.000203	0.000155	0.001223	0.000675	2.4e-05	3.6e-05	0.0001	0.000278	0.00022	6.4e-05	5.5e-05	7.6e-05	0.000134	0.000164	0.000167	7.9e-05	9e-05	0.000245
569	0.000553	6.9e-05	0.000451	0.000425	0.000328	6e-05	7.3e-05	0.00011	5.2e-05	0.00024	0.000299	0.000173	5.4e-05	0.001261	0.000158	0.000857	1.1e-05	3e-05	8.7e-05	8.7e-05	0.000112	9e-05	0.000281	0.000201	0.00023	0.000164	0.001214	0.000677	1.8e-05	4.5e-05	5.7e-05	0.000271	0.000181	3.8e-05	5.8e-05	7.5e-05	0.000124	0.000175	0.00018	4.6e-05	8.6e-05	0.00024
570	0.000501	3.3e-05	0.000383	0.000393	0.00033	0.000161	4.6e-05	6.4e-05	3.2e-05	0.000198	0.000268	0.000205	7e-05	0.001314	0.000137	0.000766	3.9e-05	6.4e-05	0.000129	1.3e-05	0.000151	4.7e-05	0.000205	0.000224	0.000302	0.000111	0.001205	0.000643	4.2e-05	0.000116	2.6e-05	0.000278	0.00019	1.4e-05	4.1e-05	4.2e-05	0.000152	0.000184	0.000215	5.6e-05	0.000111	0.000207
571	0.000529	9.8e-05	0.000346	0.000381	0.0003	0.000129	2.7e-05	9.3e-05	2.8e-05	0.000201	0.000285	0.000223	1.7e-05	0.001208	9.9e-05	0.000851	8.6e-05	4.5e-05	6.3e-05	9.1e-05	0.000148	8.1e-05	0.000232	0.000196	0.00026	0.000132	0.00124	0.000677	5.3e-05	4.9e-05	3.2e-05	0.000226	0.000202	2.4e-05	2.3e-05	3.9e-05	0.000144	0.000232	0.000161	6.3e-05	6.9e-05	0.000228
572	0.000577	8.9e-05	0.000346	0.000418	0.000291	0.000124	3.3e-05	7.7e-05	8.9e-05	0.000233	0.000319	0.000162	4.2e-05	0.001207	8.7e-05	0.000855	0.000107	3.4e-05	7.7e-05	0.00014	0.000143	0.000115	0.000214	0.000178	0.000218	0.000129	0.001236	0.000665	4e-05	4.5e-05	4.2e-05	0.000257	0.000205	4e-05	5.1e-05	5.4e-05	0.000138	0.00023	0.000159	4.3e-05	4.9e-05	0.000244
573	0.000583	8.2e-05	0.000356	0.000454	0.000314	0.000127	2.7e-05	4.9e-05	0.000103	0.000251	0.000325	0.000119	9e-05	0.001268	0.00011	0.000819	5.1e-05	3.3e-05	0.000112	0.000131	0.000124	0.00012	0.000184	0.000236	0.000218	0.000112	0.001237	0.000653	2.8e-05	4.4e-05	2.8e-05	0.000294	0.000202	3.6e-05	6.4e-05	1.2e-05	0.000131	0.000208	0.000187	7.4e-05	0.000115	0.000264
574	0.00053	0.000149	0.000342	0.000418	0.000363	9.8e-05	4e-05	7e-05	0.000107	0.000237	0.000305	0.000191	8e-05	0.001252	0.000153	0.000858	2.6e-05	3.6e-05	7.3e-05	0.000106	0.000105	0.000122	0.000197	0.000256	0.000252	7.8e-05	0.001294	0.000712	5.6e-05	1.8e-05	2.4e-05	0.000219	0.000241	3.4e-05	3.9e-05	6.6e-05	0.000111	0.000193	0.000172	1.3e-05	3e-05	0.0003
575	0.000542	9e-05	0.000355	0.000389	0.00036	9.2e-05	3.9e-05	0.000103	8.5e-05	0.000242	0.000328	0.000186	4.4e-05	0.001205	0.000179	0.000911	4.5e-05	5e-05	5.9e-05	8.8e-05	0.00011	9e-06	0.000196	0.000186	0.000238	0.000107	0.001214	0.000694	7.6e-05	3.8e-05	6.7e-05	0.00022	0.000288	6.6e-05	5.2e-05	0.000115	0.000182	0.000181	0.000196	3.7e-05	4.8e-05	0.00029
576	0.000535	5.6e-05	0.000372	0.000377	0.000342	0.000107	3.1e-05	0.000109	4.1e-05	0.000227	0.000312	0.000161	5.5e-05	0.001234	0.000156	0.000881	3.1e-05	6.8e-05	8e-05	6.2e-05	0.000121	1.9e-05	0.000187	0.000128	0.000233	0.000156	0.001176	0.000654	7e-05	1.4e-05	2.6e-05	0.000238	0.000307	8.2e-05	4.8e-05	0.000107	0.000188	0.000194	0.000184	8e-05	2.2e-05	0.000238
577	0.0005	0.00012	0.000397	0.00037	0.000337	0.00012	8e-06	8.7e-05	8.4e-05	0.000191	0.00028	0.000167	4.1e-05	0.001314	0.000103	0.000805	1.5e-05	5.1e-05	6.2e-05	4.2e-05	0.000122	0.00011	0.000212	0.000139	0.000251	0.00017	0.00122	0.00064	7.5e-05	5.9e-05	8.6e-05	0.00024	0.000281	9.7e-05	3e-05	2.9e-05	0.000111	0.000216	0.000146	0.000105	2.8e-05	0.000181
578	0.000538	0.000129	0.000416	0.000339	0.000343	7.1e-05	3.6e-05	9.6e-05	2.4e-05	0.000206	0.000307	0.000218	3.8e-05	0.001254	9.5e-05	0.000866	6.5e-05	3.6e-05	7.8e-05	0.000128	8.6e-05	9.3e-05	0.000143	0.00017	0.000266	0.000104	0.001213	0.000676	3.2e-05	6.4e-05	3.1e-05	0.000211	0.000227	2.2e-05	3.3e-05	3.4e-05	0.000119	0.000163	0.000179	0.000112	4.6e-05	0.000181
579	0.000501	0.00011	0.00041	0.000353	0.000357	9.2e-05	1e-05	9e-05	1.7e-05	0.000233	0.000322	0.000214	2e-05	0.001264	0.00013	0.000909	8.3e-05	5.1e-05	3.2e-05	7.5e-05	8.8e-05	0.000113	0.000189	0.000178	0.000249	0.000122	0.001205	0.000651	2.5e-05	6.9e-05	4.1e-05	0.00023	0.000222	4.9e-05	6e-06	1.6e-05	0.000137	0.000124	0.000136	1.7e-05	8.7e-05	0.000199
580	0.00045	0.000111	0.000392	0.000391	0.00037	0.000122	2.8e-05	8.3e-05	2.9e-05	0.00025	0.000343	0.00018	3.3e-05	0.001289	0.000157	0.000901	5.8e-05	4.2e-05	2.2e-05	1.3e-05	8.9e-05	0.000126	0.000243	0.000175	0.000211	0.000117	0.001213	0.000619	1.6e-05	5e-05	2.3e-05	0.000253	0.000247	6.8e-05	3.1e-05	5.3e-05	0.000116	0.000137	8.3e-05	3.5e-05	0.000105	0.000198
581	0.000457	0.000121	0.000383	0.000412	0.000373	0.000113	5e-06	9.3e-05	3.8e-05	0.000204	0.000369	0.000166	7.1e-05	0.00126	0.000134	0.000864	1.9e-05	4.6e-05	0.000109	4.4e-05	8.4e-05	7.5e-05	0.000224	0.000187	0.000184	3.1e-05	0.001233	0.000626	4.5e-05	2.4e-05	7.3e-05	0.000236	0.000269	2.2e-05	2.2e-05	1.4e-05	6e-05	0.000193	0.000101	6.3e-05	4e-05	0.000168
582	0.000492	6.6e-05	0.00041	0.000419	0.000372	7.2e-05	3.9e-05	0.000118	4.4e-05	0.000164	0.000299	0.000159	7e-05	0.001241	0.000133	0.000895	7.4e-05	1.8e-05	9.1e-05	9.9e-05	0.000101	1.9e-05	0.000236	0.000212	0.000248	8e-05	0.001209	0.000659	4.2e-05	7.4e-05	4.6e-05	0.000195	0.00028	6.1e-05	5e-06	2.7e-05	0.000105	0.00019	0.00015	5.6e-05	1.2e-05	0.000212
583	0.000468	7.7e-05	0.000353	0.000369	0.000342	7.6e-05	5.6e-05	0.000109	2.4e-05	0.000166	0.000297	0.000151	4.6e-05	0.001258	0.000158	0.000837	6e-05	3.3e-05	2.8e-05	0.000117	0.000111	6e-05	0.000242	0.000188	0.000269	0.000115	0.00121	0.000649	3.7e-05	6.9e-05	2.3e-05	0.000188	0.000254	0.000114	2.9e-05	3.5e-05	0.000141	0.000181	0.000146	6.3e-05	3.7e-05	0.000249
584	0.000428	0.000118	0.000309	0.000307	0.000327	0.000103	3.7e-05	9e-05	4.5e-05	0.000186	0.000358	0.000138	3.9e-05	0.00128	0.000176	0.000754	4e-05	4.8e-05	1.4e-05	7.4e-05	0.000104	0.000138	0.000213	0.000163	0.000253	0.00011	0.001227	0.000624	5.1e-05	3e-05	1.6e-05	0.000213	0.000242	0.000118	6.9e-05	7.1e-05	0.000139	0.000173	0.000103	7.9e-05	4.5e-05	0.000276
585	0.000475	6e-05	0.000437	0.000332	0.000387	8.6e-05	3.9e-05	9.4e-05	0.00011	0.000178	0.000363	0.000124	3.6e-05	0.001245	0.000145	0.000807	5e-05	3.9e-05	0.000111	3.9e-05	7.1e-05	7.8e-05	0.000166	0.000224	0.000273	0.000138	0.001213	0.000653	9e-05	1.5e-05	1.6e-05	0.000223	0.000306	9.9e-05	2.3e-05	8e-05	0.000134	0.000167	0.000126	6e-05	3.9e-05	0.000276
586	0.000473	9.9e-05	0.000384	0.000351	0.000352	7.2e-05	1.8e-05	0.000129	0.000125	0.0002	0.000291	0.000147	1.8e-05	0.001235	0.000168	0.000815	8e-06	1.5e-05	8.6e-05	6.1e-05	0.000115	8.2e-05	0.000207	0.000236	0.000234	0.00012	0.001198	0.000651	9.1e-05	6.6e-05	4.9e-05	0.000224	0.000308	7.3e-05	2.5e-05	3.1e-05	0.000152	0.000157	0.000146	3.4e-05	6.5e-05	0.000275
587	0.000462	0.000147	0.000317	0.000346	0.000312	8e-05	3.5e-05	0.000109	6.9e-05	0.000209	0.00028	0.000171	7e-06	0.00125	0.000179	0.000814	5.1e-05	2.1e-05	6.7e-05	9.5e-05	0.000127	6.6e-05	0.00023	0.000231	0.000196	0.000116	0.001193	0.000645	7.6e-05	5.9e-05	4.4e-05	0.000238	0.000293	6.3e-05	3e-05	2.7e-05	0.000164	0.000157	0.000108	4.8e-05	3.8e-05	0.000283
588	0.000473	0.00013	0.000352	0.000343	0.000327	0.000126	6e-06	2.3e-05	5.7e-05	0.000194	0.000353	0.000176	4.6e-05	0.001273	0.000154	0.000827	0.000144	6.1e-05	8.5e-05	0.000118	7.2e-05	4.3e-05	0.000201	0.000235	0.000199	0.000175	0.001203	0.000659	7e-05	2.6e-05	6.3e-05	0.000253	0.000297	5.5e-05	2.1e-05	4e-05	0.000149	0.00017	4.5e-05	6.6e-05	5.2e-05	0.000289
589	0.000433	6.9e-05	0.000358	0.000425	0.000363	0.000107	2.4e-05	7.2e-05	2.7e-05	0.000204	0.000345	0.000196	7.7e-05	0.001268	0.000153	0.000832	7.2e-05	5.7e-05	4.9e-05	0.000114	0.000102	8.1e-05	0.000223	0.000234	0.00023	0.000126	0.00123	0.000696	8.2e-05	4.4e-05	6.4e-05	0.00019	0.000319	5.6e-05	2.7e-05	5.5e-05	0.000111	0.000188	9.4e-05	4.8e-05	4.4e-05	0.000227
590	0.000446	0.000104	0.000333	0.000398	0.000331	9e-05	5e-05	9.1e-05	7.1e-05	0.000171	0.000322	0.000205	6.2e-05	0.001278	0.000173	0.000835	4.5e-05	7.3e-05	6.8e-05	3.8e-05	7.9e-05	8e-05	0.000211	0.000218	0.00023	0.000163	0.001207	0.00065	4.2e-05	5.7e-05	6.6e-05	0.000217	0.0003	3.6e-05	8e-06	1.7e-05	0.00013	0.000173	9.6e-05	3.5e-05	7.9e-05	0.000204
591	0.000463	0.000147	0.000317	0.000344	0.000312	0.000104	5.4e-05	6.5e-05	5.6e-05	0.000162	0.000334	0.000177	3.4e-05	0.001263	0.000185	0.000846	2.4e-05	5.9e-05	5.6e-05	8e-06	7.3e-05	8.4e-05	0.000194	0.000188	0.000205	0.000188	0.001183	0.000611	1.9e-05	7.8e-05	7.3e-05	0.000225	0.000262	1.6e-05	1.5e-05	2e-05	0.000151	0.000156	0.000104	5.6e-05	7.2e-05	0.00021
592	0.000446	8.9e-05	0.00036	0.000368	0.000364	0.000157	4.1e-05	3e-05	2.4e-05	0.000211	0.000385	0.000116	4.9e-05	0.001199	0.000159	0.000875	7.1e-05	5.4e-05	7.3e-05	9.3e-05	0.000132	7.7e-05	0.000207	0.000166	0.000195	0.000106	0.001213	0.00067	5.8e-05	4.5e-05	1.3e-05	0.000144	0.000262	4e-06	5.6e-05	2.3e-05	9.1e-05	0.000153	8.5e-05	0.000123	2.9e-05	0.000214
593	0.000397	9e-05	0.000377	0.000316	0.000277	7.9e-05	1.5e-05	8.1e-05	4.7e-05	0.000169	0.000373	0.00014	2.2e-05	0.001258	9.9e-05	0.000899	6.1e-05	1.8e-05	5.8e-05	0.000119	0.000154	0.000106	0.00017	0.000187	0.000283	7.7e-05	0.001222	0.000635	7.6e-05	4.4e-05	5.9e-05	0.000226	0.000334	5e-05	8e-05	5e-05	0.000155	0.000174	9.3e-05	0.000141	3.3e-05	0.000238
594	0.000417	0.000102	0.000348	0.00031	0.000276	6.3e-05	1.6e-05	8.2e-05	5.2e-05	0.00014	0.000325	0.000213	2.1e-05	0.001264	0.000113	0.000855	4.8e-05	6.4e-05	8.3e-05	8.1e-05	0.000138	9e-05	0.000169	0.00019	0.000303	0.000109	0.00122	0.000645	4.8e-05	4.7e-05	7.1e-05	0.000262	0.000371	5.3e-05	2.9e-05	5.1e-05	0.000153	0.000179	0.000106	0.000112	6.3e-05	0.000242
595	0.000475	0.000115	0.000325	0.000359	0.000356	7.3e-05	3e-05	6.2e-05	2.4e-05	0.000152	0.000305	0.000258	5.5e-05	0.001221	0.000144	0.000806	5.3e-05	6.1e-05	0.000113	4.5e-05	0.000125	9.3e-05	0.000209	0.000169	0.000254	0.000151	0.001225	0.00068	3.3e-05	4e-05	4e-05	0.000193	0.000344	2.6e-05	2.1e-05	3.3e-05	0.000107	0.000155	9.7e-05	5.9e-05	7.6e-05	0.00023
596	0.000451	0.000146	0.000355	0.000355	0.00034	2e-05	4.8e-05	0.00011	1.2e-05	0.000184	0.000401	0.000178	5.7e-05	0.00127	0.000156	0.000881	5.1e-05	7.9e-05	9.5e-05	6.7e-05	0.000113	0.000133	0.000213	0.000183	0.000252	0.000138	0.001244	0.000608	4.4e-05	1.7e-05	6.2e-05	0.000175	0.000287	5.1e-05	7.4e-05	4.7e-05	0.000202	0.000138	8e-05	5e-05	4.5e-05	0.000242
597	0.000411	0.000109	0.000354	0.000379	0.000345	8.5e-05	3.5e-05	0.000119	4.5e-05	0.000188	0.000397	0.000164	2.9e-05	0.001286	0.000172	0.000882	4.8e-05	3.5e-05	0.000136	7.6e-05	9.8e-05	0.000102	0.000215	0.000164	0.000219	0.000129	0.001216	0.000631	2.9e-05	2.4e-05	4.8e-05	0.000184	0.000276	8.5e-05	4.3e-05	7.3e-05	0.000173	0.000158	6.2e-05	4.8e-05	5.1e-05	0.000224
598	0.000403	7.4e-05	0.000344	0.000377	0.000345	0.000153	2e-06	0.000114	4e-05	0.00018	0.000376	0.000195	3.2e-05	0.001266	0.000184	0.000828	3.9e-05	9e-05	0.000138	8.3e-05	0.000103	5e-05	0.000192	0.000161	0.000188	0.000141	0.001208	0.000659	3.5e-05	4.8e-05	2.4e-05	0.000185	0.000301	7.9e-05	2e-05	9.1e-05	0.000122	0.000162	4e-05	5.6e-05	7.1e-05	0.000206
599	0.000429	8e-05	0.000365	0.000334	0.000319	0.000137	2.9e-05	0.000119	4e-05	0.000161	0.000405	0.000216	6.8e-05	0.00124	0.000189	0.000782	5.5e-05	3.4e-05	9.8e-05	9e-05	0.000129	5.3e-05	0.000156	0.00019	0.000201	0.000155	0.001241	0.00063	9.6e-05	4.7e-05	2.6e-05	0.000165	0.000343	3.5e-05	1.4e-05	9e-05	0.000148	0.000115	6.8e-05	3.3e-05	8.3e-05	0.000199
600	0.0004	0.000114	0.000421	0.000338	0.00031	0.000116	4.2e-05	0.000108	4e-05	0.000184	0.000368	0.000201	7.3e-05	0.001264	0.00015	0.000847	4.1e-05	4.6e-05	8.8e-05	8.1e-05	0.000113	0.000117	0.000211	0.000155	0.000244	0.000172	0.001209	0.000625	7.5e-05	2.8e-05	2.3e-05	0.000228	0.000344	4.6e-05	2e-05	3.9e-05	0.000183	0.000139	6.5e-05	4.3e-05	5.9e-05	0.000165
601	0.00037	0.000126	0.000389	0.000368	0.0003	0.000101	4e-06	9e-05	3.2e-05	0.000228	0.000348	0.000156	5.5e-05	0.001227	0.00011	0.00085	3.2e-05	3.5e-05	0.000111	6e-05	9.7e-05	8.9e-05	0.000218	0.000156	0.000263	0.000161	0.001184	0.000601	5.7e-05	3.8e-05	3e-05	0.000234	0.000333	5.2e-05	5e-06	1.2e-05	0.000173	0.000178	6.6e-05	3.9e-05	7.6e-05	0.000194
602	0.000371	0.000119	0.000347	0.000373	0.000285	8.8e-05	6.3e-05	0.000109	2.8e-05	0.000245	0.000325	0.000138	6.2e-05	0.001182	9.1e-05	0.000809	4.7e-05	2.8e-05	9.9e-05	9.6e-05	9.6e-05	3.6e-05	0.000197	0.000185	0.000244	0.000129	0.001173	0.000574	6.7e-05	5.4e-05	4.8e-05	0.000211	0.000343	5.2e-05	4.3e-05	2e-05	0.000131	0.000188	6.4e-05	3.5e-05	8e-05	0.000243
603	0.000426	0.000121	0.000411	0.000322	0.000268	4.7e-05	6.5e-05	0.000165	3e-05	0.000186	0.000306	0.000181	7.5e-05	0.00122	0.000135	0.000805	0.000102	2.8e-05	7.2e-05	7.7e-05	0.000107	0.000112	0.000217	0.0002	0.00022	0.000119	0.001164	0.000579	2.4e-05	2.8e-05	4.8e-05	0.000183	0.000389	7.2e-05	8e-05	4.1e-05	0.000118	0.00015	3.2e-05	6.9e-05	8.8e-05	0.000235
604	0.000408	8.6e-05	0.00039	0.00037	0.000284	6.2e-05	5.2e-05	0.00011	1.4e-05	0.000167	0.000331	0.000193	9e-05	0.001247	0.000117	0.000849	7.6e-05	1.4e-05	6.1e-05	6.5e-05	0.000154	9.2e-05	0.000208	0.000186	0.00026	0.000138	0.001191	0.000632	4.6e-05	4.7e-05	2.6e-05	0.000231	0.000324	4.8e-05	1.8e-05	3.2e-05	0.000127	0.000182	9.6e-05	7e-05	0.000104	0.000213
605	0.000358	0.000103	0.000362	0.000347	0.000294	0.000108	3.3e-05	8.4e-05	2.4e-05	0.000179	0.000356	0.000175	5.1e-05	0.001246	0.000133	0.000834	2.7e-05	3.9e-05	6e-05	5.9e-05	0.00013	6.9e-05	0.00022	0.000193	0.000272	0.000143	0.001181	0.000659	3.8e-05	2.5e-05	4.5e-05	0.000244	0.000314	4.3e-05	4.3e-05	1.7e-05	0.000116	0.000196	0.000119	5.7e-05	0.000102	0.000232
606	0.000328	0.000168	0.000368	0.000263	0.000297	0.000127	1.2e-05	0.000135	5.4e-05	0.000185	0.000341	0.000152	2.5e-05	0.001223	0.000184	0.000783	2e-05	2.2e-05	7.9e-05	3.5e-05	7.5e-05	5.7e-05	0.000245	0.000237	0.000228	0.000137	0.001134	0.000654	2.1e-05	5.8e-05	6.5e-05	0.000211	0.000373	5.1e-05	1.3e-05	2.5e-05	0.000121	0.000172	7.8e-05	7.7e-05	7e-05	0.00029
607	0.000354	0.000191	0.000358	0.000335	0.000297	0.000122	2.3e-05	0.000173	1.7e-05	0.000183	0.000272	0.000166	3.2e-05	0.001204	0.000159	0.00084	3.7e-05	5.1e-05	7.5e-05	5.6e-05	0.000181	9.9e-05	0.000221	0.000244	0.000216	0.000171	0.001138	0.00069	2.1e-05	5.7e-05	4.7e-05	0.000178	0.000357	2e-05	4.5e-05	4.9e-05	0.000146	0.000186	0.000108	0.000125	4.1e-05	0.000326
608	0.000405	0.000139	0.000367	0.000369	0.000311	0.000124	2.4e-05	0.000138	1.2e-05	0.000174	0.000298	0.000162	4e-05	0.001212	0.000145	0.000831	5.5e-05	5e-05	0.000102	0.00011	0.000188	7.1e-05	0.0002	0.000199	0.000221	0.000115	0.001146	0.000663	1.4e-05	2.6e-05	1.4e-05	0.000183	0.00035	1.9e-05	1.7e-05	5.6e-05	0.000159	0.000182	0.000109	0.000124	4.6e-05	0.000268
609	0.000386	0.000107	0.00038	0.000347	0.0003	0.000115	3e-05	0.000101	2.5e-05	0.00016	0.000345	0.000169	5.9e-05	0.001224	0.00015	0.000804	5.1e-05	2e-05	0.000109	0.000134	0.000142	6.4e-05	0.000185	0.000168	0.000239	7.7e-05	0.001149	0.000631	1.8e-05	8.5e-05	5.8e-05	0.000201	0.000358	1.4e-05	4e-05	3.8e-05	0.000149	0.000179	7.4e-05	7.2e-05	8.7e-05	0.000231
610	0.000279	0.000162	0.000375	0.000294	0.000262	9.1e-05	4.3e-05	0.000116	8.2e-05	0.000157	0.000333	0.000207	7.3e-05	0.001222	0.000173	0.00082	2.8e-05	2.9e-05	4.5e-05	8.1e-05	0.000125	0.000121	0.000199	0.000194	0.000242	0.000139	0.00115	0.000646	2.7e-05	9.9e-05	3.1e-05	0.000217	0.000364	6.6e-05	4.1e-05	3.2e-05	0.000135	0.000169	2.2e-05	2.7e-05	7.9e-05	0.000285
611	0.000331	6.2e-05	0.000374	0.000309	0.000301	0.000128	1.6e-05	0.000135	4.5e-05	0.000178	0.000296	0.000186	3.9e-05	0.001236	0.000146	0.000842	5.9e-05	1.8e-05	7.3e-05	6.8e-05	0.000133	0.00012	0.000216	0.000193	0.000217	0.000146	0.001168	0.000658	7e-06	4.6e-05	3.4e-05	0.000223	0.000354	9.3e-05	2.1e-05	1.8e-05	0.000121	0.000169	5.1e-05	4.8e-05	2.2e-05	0.000241
612	0.000381	6.7e-05	0.000392	0.00033	0.000308	0.00013	2.9e-05	0.000121	1.6e-05	0.000143	0.000342	0.000183	4e-05	0.001212	0.00016	0.00085	6.5e-05	1.8e-05	0.0001	4.8e-05	0.000103	9.3e-05	0.000209	0.0002	0.000258	0.000137	0.001137	0.000641	4.3e-05	1.9e-05	6.3e-05	0.000197	0.000381	7.5e-05	2.6e-05	2.1e-05	8.6e-05	0.000181	9.3e-05	0.000103	2e-05	0.0002
613	0.000396	0.00012	0.000382	0.000342	0.000288	0.000111	7.3e-05	0.000104	3.1e-05	9.2e-05	0.000386	0.000189	8.2e-05	0.001185	0.000173	0.000841	1.6e-05	3.6e-05	9.6e-05	5.2e-05	8.5e-05	6.6e-05	0.000185	0.000212	0.000289	0.000117	0.001097	0.000631	6.3e-05	5.6e-05	7.9e-05	0.000175	0.000433	3.9e-05	4.3e-05	3.7e-05	7e-05	0.000177	9e-05	0.000137	2.2e-05	0.000193
614	0.00041	7.2e-05	0.000297	0.000334	0.000302	6e-05	3.4e-05	0.000148	7e-05	0.000149	0.000286	0.000182	5.4e-05	0.001222	0.000119	0.000823	4.8e-05	2.9e-05	6.4e-05	3.1e-05	0.000164	7.3e-05	0.000183	0.000213	0.000183	0.000102	0.001131	0.000677	3.2e-05	9e-06	3.5e-05	0.000218	0.000418	4.8e-05	8e-05	7.7e-05	0.000113	0.000141	3e-05	8.6e-05	1.9e-05	0.00027
615	0.000347	0.000103	0.0003	0.000325	0.000263	0.000109	3.9e-05	0.00013	3.5e-05	0.000199	0.000304	0.000188	4.4e-05	0.001221	9.2e-05	0.000835	2.8e-05	3.7e-05	9.3e-05	7.6e-05	0.00014	6.2e-05	0.000179	0.000273	0.000224	9.6e-05	0.001184	0.000611	1.3e-05	6e-06	2.7e-05	0.000205	0.000379	4.3e-05	7.5e-05	4.1e-05	0.000177	0.000152	7.4e-05	8.4e-05	2.3e-05	0.00025
616	0.000311	0.000133	0.00036	0.000331	0.000256	0.000129	2e-05	0.000141	3.5e-05	0.000208	0.00035	0.000195	5.5e-05	0.001214	0.000133	0.00085	2.4e-05	3.5e-05	9.8e-05	5.6e-05	8.3e-05	7.9e-05	0.000192	0.000256	0.00024	0.000123	0.001183	0.000584	4.6e-05	2.6e-05	2.5e-05	0.000217	0.000404	7.3e-05	3.9e-05	1.5e-05	0.000176	0.000198	9e-05	6.7e-05	2.5e-05	0.000198
617	0.000324	0.000118	0.00041	0.000334	0.000301	8.8e-05	1.1e-05	0.000192	2.6e-05	0.000186	0.000353	0.000184	5.1e-05	0.001219	0.000196	0.00085	5.1e-05	2.9e-05	7.3e-05	7.7e-05	7e-05	0.000123	0.000218	0.00016	0.000181	0.00018	0.001132	0.000647	6e-05	7.2e-05	3.8e-05	0.000246	0.000457	5.4e-05	4.2e-05	3.9e-05	0.000118	0.00023	3.1e-05	5.7e-05	2.5e-05	0.000178
618	0.000305	0.000138	0.000363	0.000332	0.000313	0.000111	4.3e-05	9.2e-05	3.4e-05	0.000175	0.000324	0.000199	1.3e-05	0.0012	0.00014	0.000839	5.3e-05	4.7e-05	4e-05	9.9e-05	0.000134	0.000115	0.000192	0.000193	0.00023	0.000158	0.001157	0.000673	2.7e-05	2.4e-05	4.8e-05	0.000146	0.000363	2.7e-05	1.7e-05	3e-06	0.000147	0.000167	1.6e-05	0.000118	6.2e-05	0.000212
619	0.000338	0.000115	0.000389	0.000286	0.000296	8.9e-05	3.3e-05	0.000109	2.2e-05	0.000148	0.000329	0.000203	1.9e-05	0.001194	0.000115	0.00081	2.9e-05	2.3e-05	6.7e-05	8.6e-05	0.000134	7.9e-05	0.000175	0.000241	0.000249	0.00014	0.001203	0.000657	3e-05	1.4e-05	4.6e-05	0.000148	0.00038	2.2e-05	5.2e-05	8e-06	0.000152	0.000148	4.5e-05	8.7e-05	8e-05	0.000252
620	0.000374	0.000129	0.000391	0.00028	0.000294	7.4e-05	3.6e-05	0.000162	2.7e-05	0.000132	0.000333	0.000191	4.1e-05	0.001194	0.000129	0.000796	2.7e-05	4.2e-05	0.000106	4.7e-05	0.000112	7e-05	0.000172	0.000244	0.000241	0.000107	0.001225	0.000647	6.8e-05	3.3e-05	2.8e-05	0.000202	0.000443	2.2e-05	3.3e-05	3.9e-05	0.000149	0.000163	6e-05	5.2e-05	9.4e-05	0.000251
621	0.000362	0.000113	0.00028	0.000362	0.00032	0.000124	8e-06	0.00014	9.4e-05	0.000119	0.000306	0.000179	4.9e-05	0.00119	0.000164	0.000821	7.4e-05	7.4e-05	0.000122	7e-05	0.000136	0.000126	0.000177	0.000205	0.000245	8.4e-05	0.001201	0.000676	3.5e-05	3.2e-05	2.2e-05	0.000212	0.000436	2.6e-05	8.9e-05	4.5e-05	0.000152	0.000158	2.8e-05	8e-05	7.1e-05	0.000213
622	0.000335	7.2e-05	0.000247	0.00033	0.000318	0.000145	1.7e-05	0.000145	8e-05	0.00018	0.00034	0.00015	3.2e-05	0.001172	0.000205	0.000814	3.1e-05	2.7e-05	0.000123	0.0001	0.000112	0.000144	0.000189	0.000223	0.00023	8.4e-05	0.001171	0.000631	3.9e-05	1.5e-05	1e-05	0.000189	0.000401	5.3e-05	6e-06	4.6e-05	0.000102	0.000179	4e-05	6.8e-05	3.7e-05	0.000232
623	0.000294	9.7e-05	0.000303	0.000308	0.000303	0.000122	7e-06	0.000142	3.4e-05	0.000208	0.000319	0.000158	2.1e-05	0.001211	0.000204	0.000812	1.2e-05	2.9e-05	9.7e-05	9.4e-05	8.4e-05	0.000113	0.000194	0.000239	0.000235	0.000118	0.00117	0.000628	9e-06	3.5e-05	1.9e-05	0.000144	0.000371	5.6e-05	2.7e-05	4.1e-05	0.00011	0.000191	4.8e-05	9.6e-05	3.5e-05	0.000237
624	0.000273	0.00017	0.000377	0.000305	0.000295	9.4e-05	4.8e-05	0.000157	1e-05	0.000189	0.000288	0.000172	2.5e-05	0.001258	0.000178	0.000817	7.6e-05	3.4e-05	4.7e-05	5.9e-05	8.8e-05	6.8e-05	0.0002	0.000234	0.000245	0.000152	0.001166	0.000664	4.3e-05	5.5e-05	3.4e-05	0.000123	0.000371	1.9e-05	1.5e-05	3.5e-05	0.000151	0.000187	4.1e-05	0.000134	5.6e-05	0.000202
625	0.000319	0.000159	0.000361	0.00026	0.000281	0.00011	6e-05	0.00017	4.8e-05	0.000166	0.000378	0.000127	6.5e-05	0.001202	0.00016	0.000817	3.6e-05	2.5e-05	5.9e-05	3e-05	0.00013	8.4e-05	0.000236	0.000225	0.000232	0.000143	0.00109	0.000658	5.3e-05	2.1e-05	6.2e-05	0.000178	0.00041	2.1e-05	6.7e-05	5.6e-05	0.000125	0.000161	3e-05	8.4e-05	3.9e-05	0.000161
626	0.000356	0.00011	0.000305	0.000311	0.000283	8.5e-05	2.7e-05	0.000204	4.9e-05	0.000154	0.000322	0.000153	5.9e-05	0.001168	0.000154	0.000821	2e-05	2.8e-05	7.9e-05	8.6e-05	0.000165	9.6e-05	0.000171	0.00023	0.000258	0.000144	0.001118	0.000681	6.6e-05	1.6e-05	2.1e-05	0.000188	0.000413	9e-06	2e-05	3.7e-05	0.000135	0.000158	1.9e-05	4.9e-05	2.3e-05	0.000187
627	0.000349	8.8e-05	0.000262	0.000328	0.000283	7.9e-05	2.2e-05	0.000171	1.8e-05	0.000155	0.000281	0.000183	1.8e-05	0.001174	0.000143	0.000808	4.9e-05	3.5e-05	0.000114	0.00012	0.000139	9.2e-05	0.000123	0.00024	0.000261	0.000127	0.001151	0.000695	3.5e-05	5.8e-05	1.6e-05	0.000179	0.000392	2.9e-05	5.1e-05	1.5e-05	0.000132	0.000174	1.5e-05	5.9e-05	1.4e-05	0.000254
628	0.000304	0.000104	0.000266	0.000269	0.000278	9.2e-05	2.5e-05	7e-05	6.8e-05	0.000145	0.00034	0.000166	1.8e-05	0.001202	0.000138	0.000779	4.9e-05	2.2e-05	0.000114	9.1e-05	7.2e-05	9.4e-05	0.000161	0.000242	0.000225	9.2e-05	0.001132	0.000674	3.5e-05	8.5e-05	9.8e-05	0.000185	0.000389	9.8e-05	5.1e-05	3.8e-05	0.000117	0.000185	4.6e-05	3.9e-05	6.2e-05	0.0003
629	0.000293	9.6e-05	0.000341	0.000327	0.000309	8.2e-05	2e-06	0.000114	3.2e-05	0.000117	0.000321	0.00011	4.3e-05	0.001187	0.000132	0.000796	5.6e-05	5.6e-05	0.000103	8.1e-05	0.000113	0.000155	0.00019	0.000209	0.000246	0.000128	0.001152	0.000638	6.2e-05	3.1e-05	8.2e-05	0.000199	0.000457	4e-05	2.3e-05	4.6e-05	0.000187	0.000124	1.6e-05	8.1e-05	3.9e-05	0.000263
630	0.00031	0.000109	0.000383	0.000347	0.000315	8.9e-05	4e-05	0.00013	5.6e-05	0.000141	0.000301	0.000126	5.3e-05	0.001153	0.000139	0.000825	6.4e-05	5.5e-05	0.000121	5.1e-05	0.000135	0.000125	0.000197	0.0002	0.000211	0.000126	0.001139	0.000634	6.7e-05	5.4e-05	7.6e-05	0.000216	0.000422	2.7e-05	1.8e-05	4.1e-05	0.000187	0.000132	7e-06	7.8e-05	2.4e-05	0.000252
631	0.000342	0.000133	0.000353	0.000322	0.000303	0.000102	4.5e-05	0.000115	4e-05	0.000176	0.000305	0.000157	4.7e-05	0.001148	0.000161	0.00084	5.8e-05	3.6e-05	0.000138	5.1e-05	0.000148	7.8e-05	0.000193	0.000212	0.000182	0.000125	0.001134	0.000657	6e-05	9e-05	7.2e-05	0.000219	0.000369	3.8e-05	5.7e-05	5.9e-05	0.000139	0.000165	2.5e-05	5.4e-05	5.2e-05	0.00025
632	0.00037	0.000107	0.000268	0.000298	0.00028	0.000123	1.4e-05	0.000115	6.8e-05	0.00016	0.000299	0.000143	7.7e-05	0.001201	0.000198	0.000827	4.3e-05	4.9e-05	0.000116	8.3e-05	0.000118	0.000119	0.000195	0.000229	0.000218	0.000169	0.001183	0.000689	5.1e-05	5.8e-05	6.3e-05	0.000238	0.000422	7.7e-05	2.5e-05	4.9e-05	0.000135	0.000159	8.3e-05	6.5e-05	4.5e-05	0.000232
633	0.000371	0.000151	0.000257	0.000311	0.000319	0.000136	5.3e-05	0.000136	4.9e-05	0.000156	0.000274	0.000145	7.1e-05	0.001204	0.000154	0.000819	7e-05	2.4e-05	6.1e-05	2.7e-05	0.00013	0.000122	0.000188	0.000195	0.000274	0.000148	0.001165	0.000724	2.8e-05	4.6e-05	6.5e-05	0.000226	0.000413	7.3e-05	1.4e-05	1.8e-05	0.000155	0.000159	3.7e-05	5e-05	3e-05	0.000203
634	0.000327	0.000144	0.000309	0.000335	0.000346	9e-05	5.2e-05	0.000121	4.7e-05	0.000172	0.000275	0.000143	5.5e-05	0.001205	0.000119	0.000794	6.7e-05	3e-05	7.8e-05	2.3e-05	0.000141	0.000111	0.000177	0.000188	0.000271	0.000147	0.001168	0.000672	5e-05	2.6e-05	7e-05	0.00021	0.00042	4.2e-05	9e-06	4e-05	0.00015	0.000168	3.4e-05	2.1e-05	3e-05	0.000205
635	0.000283	0.000105	0.000362	0.000342	0.000336	3.8e-05	3.4e-05	8.5e-05	2.3e-05	0.000189	0.000307	0.000157	4.8e-05	0.001205	0.000133	0.000772	3.5e-05	1.6e-05	9.2e-05	5.2e-05	0.000161	0.000107	0.000171	0.000213	0.000222	0.000169	0.001192	0.000587	1.3e-05	3.1e-05	5.1e-05	0.000193	0.000444	3.2e-05	4e-06	8.4e-05	0.000128	0.000185	6e-05	3e-06	2.4e-05	0.000255
636	0.000334	6e-05	0.000327	0.000328	0.000295	0.000101	2.8e-05	0.000161	3.9e-05	0.000173	0.00034	0.000212	5.2e-05	0.001167	0.000162	0.000806	6e-05	4.4e-05	4.2e-05	6e-05	0.000186	0.000127	0.000167	0.00023	0.000214	0.000144	0.001157	0.000631	2e-05	5.7e-05	6e-05	0.00017	0.000416	3.5e-05	4.6e-05	4.3e-05	0.000131	0.00022	3.4e-05	5.4e-05	3.4e-05	0.000253
637	0.000367	8.7e-05	0.000318	0.000291	0.000251	0.000109	3.3e-05	0.000155	3.4e-05	0.000158	0.000306	0.00018	9.7e-05	0.001137	0.00014	0.000822	5.9e-05	1.3e-05	6.8e-05	8.3e-05	0.000171	0.000119	0.000183	0.000229	0.000217	0.000126	0.001143	0.000626	2.5e-05	2.6e-05	8e-05	0.000193	0.000467	5.1e-05	4.1e-05	5.2e-05	0.000165	0.000182	6.8e-05	4.9e-05	2.6e-05	0.00022
638	0.000379	0.000112	0.000334	0.000291	0.000255	7.8e-05	3.1e-05	0.000119	3.5e-05	0.000134	0.000302	0.000156	8.5e-05	0.00116	0.000126	0.000805	4.3e-05	1.7e-05	0.000104	8.7e-05	0.000133	9.3e-05	0.000183	0.000234	0.000232	0.000126	0.00116	0.000608	1.9e-05	3.2e-05	7.6e-05	0.000204	0.000474	3.1e-05	1.3e-05	3.6e-05	0.000153	0.000142	6e-05	5.1e-05	2.8e-05	0.000195
639	0.000383	0.000113	0.000355	0.000332	0.000312	5.5e-05	1.9e-05	0.0001	7.3e-05	0.000101	0.000341	0.000189	9e-06	0.001221	0.000139	0.000771	4.8e-05	1.2e-05	7.9e-05	2.2e-05	9.8e-05	6.4e-05	0.000159	0.000255	0.000296	0.000139	0.001185	0.000622	1.2e-05	6.6e-05	2.2e-05	0.000184	0.000386	4.4e-05	4.4e-05	4.4e-05	8.6e-05	0.000159	1.7e-05	5.6e-05	3.6e-05	0.000203
640	0.000346	8.7e-05	0.00036	0.000341	0.000285	6.8e-05	2.9e-05	0.000171	5e-05	7.4e-05	0.000305	0.000155	6.4e-05	0.001178	0.000101	0.000789	1.6e-05	5e-06	9e-05	3.3e-05	0.000159	7e-05	0.000214	0.000261	0.000254	0.000148	0.001161	0.000659	4.9e-05	7.8e-05	2.7e-05	0.000197	0.000405	4.2e-05	6e-05	2.8e-05	0.000124	0.000193	3.1e-05	8e-05	3.9e-05	0.00026
641	0.000344	0.000106	0.00032	0.000309	0.00028	7.5e-05	4.9e-05	0.000143	2.8e-05	0.000115	0.000294	0.000129	4.6e-05	0.001158	0.00014	0.000802	2.3e-05	1.6e-05	8.3e-05	6.7e-05	0.000172	6.9e-05	0.000223	0.000222	0.000205	0.000136	0.001151	0.000648	6e-05	8.7e-05	3.7e-05	0.000186	0.000433	4e-06	4.8e-05	5e-05	0.000139	0.000192	5.4e-05	6.6e-05	6e-05	0.000257
642	0.000341	0.000123	0.000309	0.000287	0.000284	8e-05	4e-05	7.2e-05	3.6e-05	0.000163	0.000301	0.000125	1.9e-05	0.001161	0.000199	0.000806	5.8e-05	5.2e-05	9.1e-05	7.8e-05	0.000145	8.3e-05	0.000205	0.000194	0.000194	0.00013	0.001152	0.000631	3.2e-05	4.9e-05	4.6e-05	0.000163	0.000438	3.9e-05	5.4e-05	4.9e-05	0.00012	0.000161	5.7e-05	6.1e-05	5.8e-05	0.000195
643	0.000285	8.5e-05	0.000395	0.000327	0.000262	0.000109	2.5e-05	9.6e-05	5.2e-05	0.000147	0.000296	0.00014	7.8e-05	0.001146	0.000159	0.000814	6.8e-05	7e-05	0.000143	5.5e-05	0.000147	0.000125	0.000218	0.000241	0.000222	0.000171	0.001137	0.000673	2.5e-05	4.2e-05	4.7e-05	0.000163	0.000421	4e-05	3.1e-05	3.5e-05	0.00011	0.000134	1.5e-05	0.000109	5.2e-05	0.000142
644	0.000315	9.5e-05	0.000386	0.000343	0.000247	0.000101	2e-05	0.000141	3.4e-05	0.000141	0.000249	0.000148	5.3e-05	0.001183	0.000118	0.000808	5.5e-05	3.4e-05	8.7e-05	4.2e-05	0.000118	9.8e-05	0.000196	0.000218	0.00027	0.00015	0.001128	0.000656	4.4e-05	1.8e-05	6.4e-05	0.000161	0.000435	2.8e-05	2.9e-05	5e-05	0.000149	0.000156	1.8e-05	0.000104	3.3e-05	0.000223
645	0.000359	0.000105	0.000361	0.000326	0.000255	7.6e-05	1.4e-05	0.000136	3.8e-05	0.000135	0.000224	0.000161	5.2e-05	0.001185	0.000106	0.000784	4.6e-05	3e-05	6.1e-05	6.1e-05	0.000118	9.2e-05	0.000168	0.000201	0.000267	0.000114	0.001136	0.000615	4.5e-05	3e-05	5.8e-05	0.000171	0.000441	1.4e-05	1.6e-05	4.5e-05	0.000165	0.000165	8e-06	7.5e-05	2.8e-05	0.000259
646	0.000362	0.000103	0.000364	0.000294	0.000282	4.8e-05	2.5e-05	9.2e-05	6.1e-05	0.000132	0.000252	0.000161	0.000102	0.001139	0.000142	0.000774	6e-05	5.9e-05	8.5e-05	8.3e-05	0.000149	0.000118	0.000161	0.000212	0.000216	9.1e-05	0.001153	0.000602	2.8e-05	3e-05	4.2e-05	0.000173	0.000424	8e-06	4.1e-05	7.1e-05	0.000147	0.000161	3.6e-05	5.7e-05	9e-06	0.00021
647	0.000304	0.000126	0.000379	0.000282	0.000301	0.000119	3.8e-05	0.000113	1.8e-05	0.000137	0.000303	0.000174	5.2e-05	0.001127	0.000175	0.000841	3e-05	1.2e-05	6.5e-05	4.9e-05	0.00015	8.4e-05	0.000183	0.000234	0.000189	0.000123	0.001158	0.000664	5.4e-05	3.3e-05	5.7e-05	0.000144	0.000402	3.8e-05	1e-05	8.7e-05	0.000167	0.000212	2.1e-05	8.6e-05	2e-05	0.000209
648	0.000326	9.1e-05	0.000364	0.000316	0.000261	0.000167	1.5e-05	0.000156	2.7e-05	0.000113	0.000323	0.000142	4.4e-05	0.001153	0.000142	0.00082	2.8e-05	3.7e-05	0.000106	2.3e-05	0.00013	7e-05	0.000153	0.000197	0.000192	0.000131	0.001137	0.000685	5.2e-05	4.4e-05	5.9e-05	0.000169	0.000433	4.2e-05	3.3e-05	7.5e-05	0.000161	0.00018	1.2e-05	0.000114	1.8e-05	0.000206
649	0.000352	7e-05	0.000343	0.000323	0.000223	0.000123	4.4e-05	0.000162	3.5e-05	0.000115	0.0003	0.000122	4.4e-05	0.001179	9.6e-05	0.000774	6.7e-05	4.5e-05	0.00014	2.9e-05	0.000157	9.5e-05	0.000148	0.000167	0.000222	0.000136	0.001111	0.000675	1.3e-05	7.3e-05	7.9e-05	0.000193	0.000478	4e-05	1.7e-05	3e-05	0.000158	0.000139	5e-06	0.000118	2.2e-05	0.000194
650	0.000318	8.2e-05	0.000336	0.000274	0.000242	7.3e-05	4.6e-05	0.000121	5.7e-05	0.000161	0.000259	0.000147	2.6e-05	0.00118	0.000103	0.000775	5.5e-05	4.1e-05	0.000123	7.8e-05	0.000237	0.000136	0.000207	0.00019	0.000256	0.000151	0.0011	0.000656	3.9e-05	5e-05	0.000107	0.000174	0.000494	5.6e-05	6.1e-05	4.3e-05	0.000177	0.000156	3.6e-05	0.00011	3.9e-05	0.000187
651	0.000323	8.4e-05	0.000309	0.000299	0.000282	6.5e-05	2.5e-05	0.000118	7.6e-05	8.3e-05	0.000307	0.000158	5.3e-05	0.001191	9.6e-05	0.000822	8.9e-05	3.9e-05	9.1e-05	6.1e-05	0.000179	0.000116	0.000197	0.000241	0.000209	0.000187	0.001102	0.000673	4.6e-05	5.7e-05	5.4e-05	0.000201	0.000474	6.9e-05	3.5e-05	4.5e-05	0.000155	0.000171	2.7e-05	0.00013	2e-05	0.000184
652	0.000352	6.5e-05	0.000346	0.000338	0.000254	7.1e-05	1e-05	0.000133	5.2e-05	8.6e-05	0.000287	0.000159	6e-05	0.001178	0.000106	0.000801	8.2e-05	1e-05	6.5e-05	5.1e-05	0.000161	0.000103	0.000213	0.00023	0.000197	0.00018	0.001095	0.000656	4.4e-05	4e-05	6.7e-05	0.000205	0.000424	5.7e-05	2.8e-05	4.1e-05	0.00016	0.000188	8e-06	0.000152	4.9e-05	0.000193
653	0.000354	8.1e-05	0.0004	0.000348	0.000214	7.2e-05	4.8e-05	0.000156	4e-06	0.000138	0.000222	0.000137	7.2e-05	0.001153	0.000128	0.000763	3.6e-05	4.7e-05	6.2e-05	7.2e-05	0.000196	0.000123	0.000232	0.000185	0.00022	0.000167	0.001096	0.000646	5.2e-05	8e-06	9.7e-05	0.00019	0.00041	1.9e-05	3.3e-05	3.2e-05	0.000186	0.000201	1.4e-05	0.000151	8.7e-05	0.000203
654	0.000281	8.7e-05	0.00037	0.000316	0.000263	8.5e-05	3.9e-05	0.000167	2.6e-05	0.000138	0.00021	0.000101	4.8e-05	0.001142	0.0001	0.000814	6.8e-05	2.8e-05	9.5e-05	9.7e-05	0.000216	0.000177	0.000191	0.000175	0.000231	0.000218	0.001126	0.000704	7.7e-05	2.5e-05	6.3e-05	0.000192	0.000489	4.8e-05	2.5e-05	2.7e-05	0.000188	0.000197	3e-05	9.6e-05	9.8e-05	0.000188
655	0.000263	5.1e-05	0.000369	0.000341	0.00031	7.2e-05	1.2e-05	0.000161	2.9e-05	0.000134	0.00024	0.000157	1.5e-05	0.001156	0.000109	0.000812	4.3e-05	6.7e-05	9.6e-05	8.6e-05	0.000247	0.000174	0.000194	0.000211	0.000213	0.000229	0.001134	0.000696	5.2e-05	0.000101	9.1e-05	0.000167	0.000484	4.5e-05	2.7e-05	4.7e-05	0.000162	0.000208	4.6e-05	0.000155	4.2e-05	0.000131
656	0.000288	3.4e-05	0.000369	0.000369	0.000268	5.2e-05	2.9e-05	0.000126	5.6e-05	0.000106	0.000263	0.000187	1.9e-05	0.001147	0.000126	0.0008	2.4e-05	4.4e-05	0.000113	4.6e-05	0.000247	0.000131	0.000198	0.000231	0.000199	0.000201	0.001143	0.000668	1.5e-05	0.000131	0.000125	0.000151	0.000484	4.9e-05	2.2e-05	2.4e-05	0.000152	0.000209	4.4e-05	0.000189	1.5e-05	0.000133
657	0.000322	5.2e-05	0.000351	0.000371	0.000177	3.4e-05	2.6e-05	0.000103	7.4e-05	6.9e-05	0.000264	0.000162	7.5e-05	0.001114	0.000132	0.000787	3.7e-05	2.6e-05	0.000162	2.4e-05	0.000217	8.9e-05	0.000183	0.000224	0.000186	0.000158	0.001159	0.000662	2.9e-05	8.3e-05	0.000128	0.000166	0.000514	5.1e-05	1e-05	3.7e-05	0.000171	0.000217	3.8e-05	0.000154	2e-05	0.000192
658	0.000322	7.9e-05	0.000333	0.000362	0.000224	5.8e-05	1.9e-05	0.000142	6e-05	0.000103	0.000219	0.000166	3e-05	0.001115	0.000126	0.000737	5.2e-05	4e-05	0.000108	0.000102	0.000214	0.000131	0.000173	0.000242	0.000148	0.000187	0.001159	0.000693	9e-06	5.5e-05	0.000114	0.000212	0.000502	4.9e-05	6.2e-05	5.3e-05	0.000197	0.000204	9e-06	0.000136	0.0001	0.00017
659	0.00032	6.4e-05	0.000389	0.00036	0.00025	6.5e-05	4.6e-05	0.000163	7.2e-05	9.3e-05	0.000221	0.000145	3.7e-05	0.001153	0.00011	0.000721	3.4e-05	6.7e-05	0.000116	7.4e-05	0.000227	0.000107	0.000178	0.000246	0.000171	0.00019	0.001168	0.000693	1e-05	5.6e-05	0.000131	0.000169	0.000462	7.1e-05	3.9e-05	7.2e-05	0.000198	0.000192	2.1e-05	0.000178	9.1e-05	0.000179
660	0.000317	6.1e-05	0.0004	0.000375	0.000237	5.7e-05	6.3e-05	0.000171	7.1e-05	6.8e-05	0.000243	0.000142	5.4e-05	0.00117	0.000125	0.000743	5.8e-05	6.6e-05	0.000144	5.4e-05	0.000248	9.3e-05	0.000181	0.000254	0.000203	0.000199	0.001179	0.000672	2.1e-05	9.4e-05	0.000142	0.000136	0.000453	6.3e-05	5e-05	7.3e-05	0.000183	0.000192	1.5e-05	0.000214	6.4e-05	0.0002
661	0.000311	5.8e-05	0.000301	0.000403	0.000209	5.3e-05	6.3e-05	0.000171	5.3e-05	8e-05	0.000248	0.000179	3.1e-05	0.001129	0.000179	0.000776	8e-05	5.5e-05	0.000137	8.9e-05	0.000269	0.000162	0.000175	0.000276	0.000205	0.000233	0.001172	0.000655	3.6e-05	9.5e-05	0.000115	0.000192	0.000496	1.2e-05	2.4e-05	9.8e-05	0.000177	0.000219	2.2e-05	0.000196	8.4e-05	0.000204
662	0.000332	4.7e-05	0.000357	0.000383	0.000207	6.3e-05	5.6e-05	0.000181	9.7e-05	8.4e-05	0.000233	0.000142	1.4e-05	0.001084	0.000151	0.000736	4.6e-05	4.8e-05	0.000135	0.00012	0.000285	0.0002	0.000164	0.000259	0.000186	0.000186	0.001114	0.000648	3.5e-05	6.9e-05	0.000159	0.000169	0.00048	3.1e-05	2.1e-05	7.3e-05	0.000216	0.000248	3e-05	0.000195	9.8e-05	0.000212
663	0.000323	5.5e-05	0.000406	0.000367	0.000211	7.4e-05	3.6e-05	0.000177	9.6e-05	9.8e-05	0.000214	0.000134	2.6e-05	0.001072	0.000106	0.000744	3.9e-05	2.6e-05	0.00012	0.000108	0.000284	0.000167	0.000184	0.000267	0.000193	0.000152	0.00107	0.0007	4.4e-05	3.3e-05	0.000176	0.000159	0.000495	1.7e-05	3e-05	3.7e-05	0.000191	0.000237	3.5e-05	0.000192	8.7e-05	0.000206
664	0.000302	7.8e-05	0.000397	0.000367	0.000193	7.9e-05	4.6e-05	0.000168	7.3e-05	0.000114	0.000203	0.000151	4.7e-05	0.00108	9.2e-05	0.000781	5.9e-05	3.1e-05	0.000116	0.00011	0.000266	0.000117	0.000209	0.000277	0.000197	0.000155	0.001069	0.000757	3.9e-05	2e-05	0.00015	0.000173	0.000521	1e-05	9.3e-05	6.4e-05	0.00015	0.000199	1.9e-05	0.000179	7.6e-05	0.000188
665	0.00032	5.9e-05	0.000352	0.000367	0.000156	6.8e-05	0.00011	0.000176	0.000105	0.000137	0.000217	0.000134	4.5e-05	0.001071	0.000101	0.000766	5.9e-05	4.5e-05	0.000147	6.5e-05	0.000248	0.000145	0.000195	0.000234	0.000168	0.00018	0.001108	0.000725	3.1e-05	6.9e-05	0.00012	0.000181	0.000488	4.8e-05	6.1e-05	9.9e-05	0.000208	0.000173	4.1e-05	0.00017	9.8e-05	0.000179
666	0.000315	1e-05	0.000331	0.000392	0.00019	6.6e-05	0.000111	0.000184	9e-05	9.3e-05	0.000193	0.000166	4e-05	0.001084	0.000105	0.000786	5.4e-05	9e-06	0.000148	9.1e-05	0.000278	0.000168	0.000162	0.000228	0.000198	0.000196	0.001083	0.000703	4.6e-05	5.4e-05	0.000131	0.000182	0.000505	6.4e-05	3.4e-05	8.5e-05	0.000204	0.000175	3.2e-05	0.000209	7.7e-05	0.00018
667	0.000301	3.6e-05	0.000364	0.000394	0.000195	7.7e-05	0.000124	0.000181	7.8e-05	7e-05	0.000222	0.000175	4.6e-05	0.001096	0.000117	0.000769	4.2e-05	1.3e-05	0.00015	0.000133	0.000307	0.000171	0.000144	0.000257	0.000218	0.000194	0.001039	0.000719	6.9e-05	2e-05	0.000156	0.000179	0.000511	6.1e-05	4.8e-05	6.9e-05	0.000218	0.000209	6e-05	0.000219	7.6e-05	0.000176
668	0.000291	3e-05	0.000419	0.000376	0.000155	8.6e-05	0.00016	0.000177	9e-05	8.4e-05	0.000289	0.000153	1.5e-05	0.001096	0.000142	0.000714	4.9e-05	8.5e-05	0.000158	0.000153	0.00032	0.000161	0.000149	0.000284	0.000195	0.000199	0.001029	0.000751	6.8e-05	1.5e-05	0.000174	0.000153	0.000491	5.4e-05	7.1e-05	6.9e-05	0.000256	0.00025	5.1e-05	0.00019	0.000128	0.000154
669	0.000285	3.1e-05	0.000416	0.00043	0.000198	5.6e-05	0.000121	0.000209	0.000108	0.000134	0.000222	0.000186	2e-05	0.001097	0.000156	0.000741	6.2e-05	8.4e-05	0.000121	0.000145	0.00036	0.000139	0.00013	0.000245	0.000174	0.000282	0.001086	0.000721	5.2e-05	6.1e-05	0.000206	0.000155	0.000512	7.4e-05	4.6e-05	5.4e-05	0.000199	0.00024	3.4e-05	0.000217	0.000153	0.000123
670	0.000294	2e-05	0.000414	0.000437	0.000198	8.3e-05	0.000126	0.000208	0.000115	8.5e-05	0.000195	0.000163	3.2e-05	0.001103	0.000139	0.000751	9.4e-05	7e-05	0.000103	0.000152	0.000396	0.000171	0.000172	0.000261	0.000139	0.000303	0.001105	0.00071	7.6e-05	6.8e-05	0.00017	0.000175	0.000525	6.3e-05	3.9e-05	5.7e-05	0.000213	0.000238	2.9e-05	0.000209	0.000147	0.000163
671	0.000313	5.3e-05	0.000423	0.000437	0.000155	9.7e-05	0.000163	0.000213	0.000145	7e-05	0.000191	0.000132	3.7e-05	0.001088	0.000132	0.000733	0.000102	8.6e-05	0.000111	0.000164	0.000426	0.000204	0.000183	0.000276	0.000122	0.000288	0.001103	0.000715	0.000106	5e-05	0.000162	0.000185	0.00051	6.5e-05	7.9e-05	4.6e-05	0.000254	0.000232	1.7e-05	0.00021	0.000131	0.000182
672	0.000328	5.7e-05	0.000438	0.000477	0.000112	7.8e-05	0.000194	0.000246	0.000199	0.000165	0.000164	0.000153	1.6e-05	0.001044	0.000159	0.000713	7.5e-05	0.000103	0.000134	0.000162	0.000443	0.000182	0.00011	0.000234	0.000144	0.000278	0.001115	0.000713	0.000102	4.8e-05	0.00025	0.00017	0.000477	5.9e-05	6.5e-05	7.3e-05	0.000259	0.000209	1.3e-05	0.000259	0.000129	0.000113
673	0.000314	4.7e-05	0.000453	0.00049	9.5e-05	8.9e-05	0.000178	0.00029	0.000162	9.5e-05	0.000157	0.000161	2.2e-05	0.001058	0.000195	0.000755	5.7e-05	0.000113	0.000153	0.000141	0.000413	0.000192	0.000135	0.000238	0.00018	0.00033	0.001102	0.000707	2.9e-05	3.2e-05	0.000245	0.000204	0.000499	5.9e-05	8.5e-05	8.9e-05	0.000254	0.000223	6.1e-05	0.00027	0.000139	0.000102
674	0.000321	7.3e-05	0.000468	0.000508	0.00012	0.0001	0.000226	0.00028	0.000176	6.2e-05	0.000174	0.000163	1.4e-05	0.001073	0.000208	0.000746	7.9e-05	0.000106	0.000156	0.000185	0.000479	0.000231	0.000136	0.000253	0.000184	0.000394	0.001096	0.000719	3.3e-05	4.6e-05	0.000277	0.000244	0.000539	4.5e-05	8.8e-05	0.000108	0.000306	0.000233	6.8e-05	0.000289	0.000186	0.000101
675	0.000336	0.000114	0.000507	0.000543	0.00012	8.1e-05	0.000286	0.000264	0.000243	9.3e-05	0.000189	0.000155	1e-05	0.001075	0.000186	0.000699	9.1e-05	0.000126	0.000161	0.000248	0.000595	0.000265	0.000117	0.000263	0.000156	0.000432	0.001108	0.000737	0.000116	7.1e-05	0.000314	0.000254	0.000569	4e-05	8.3e-05	9.8e-05	0.000361	0.000237	3.7e-05	0.000305	0.000221	9.9e-05
676	0.000294	0.00012	0.00057	0.00058	5.1e-05	4.6e-05	0.000238	0.000338	0.000294	0.000105	0.000148	0.000128	4.1e-05	0.00108	0.000153	0.000699	7.5e-05	0.000191	0.000177	0.000209	0.000611	0.000253	0.000154	0.000265	0.00013	0.000419	0.001131	0.000732	8.7e-05	6.9e-05	0.000251	0.000222	0.000572	0.0001	0.000115	0.000101	0.000312	0.000259	5.1e-05	0.0003	0.000191	0.000111
677	0.000341	0.000111	0.00056	0.00062	4.1e-05	3.4e-05	0.000288	0.000346	0.000332	0.000116	0.000127	0.000141	7e-06	0.001112	0.00019	0.000701	9.5e-05	0.000164	0.000161	0.000174	0.000619	0.000293	0.000134	0.000294	0.000121	0.00047	0.001153	0.000767	9e-05	5.8e-05	0.00029	0.000261	0.000571	9.8e-05	0.000155	0.000146	0.000297	0.000246	5.3e-05	0.000314	0.000196	0.000115
678	0.000372	0.000134	0.000558	0.000658	4.2e-05	4.7e-05	0.00034	0.000354	0.000334	0.000102	0.000139	0.000149	3.3e-05	0.001152	0.000197	0.000693	0.000113	0.000146	0.000175	0.000175	0.000621	0.000316	0.000121	0.000311	0.000127	0.000521	0.001161	0.000763	0.000111	7.7e-05	0.000346	0.000258	0.000558	9.4e-05	0.000165	0.000152	0.000306	0.000241	5.2e-05	0.000327	0.000229	0.000128
679	0.000353	0.00019	0.000614	0.000687	8.3e-05	6.5e-05	0.000348	0.000381	0.000331	6.4e-05	0.000154	0.000138	9e-06	0.001177	0.000171	0.000673	0.000109	0.000182	0.000226	0.000209	0.000641	0.000304	0.000149	0.0003	0.000109	0.000543	0.001156	0.000712	0.000116	0.000114	0.00037	0.000209	0.000538	0.00012	0.000146	0.000103	0.000323	0.000264	4.9e-05	0.000336	0.000272	0.000141
680	0.000396	0.000216	0.0007	0.000692	1.9e-05	7.4e-05	0.000393	0.000361	0.000411	7.3e-05	0.00011	0.000162	3e-05	0.00115	0.000206	0.000639	0.000106	0.000161	0.000216	0.000245	0.000732	0.000336	0.00019	0.000294	8.6e-05	0.000598	0.001161	0.000738	0.000141	3.2e-05	0.0004	0.000272	0.000538	0.000123	0.000161	0.000118	0.000362	0.000286	2.4e-05	0.000372	0.000318	0.000102
681	0.000419	0.000238	0.000732	0.000702	3.9e-05	9.9e-05	0.000431	0.000406	0.000412	0.00011	0.000103	0.000149	3.1e-05	0.001154	0.000211	0.000649	9.4e-05	0.000184	0.000213	0.000256	0.000756	0.000351	0.00017	0.000284	5.7e-05	0.000623	0.001163	0.000779	0.000119	2.6e-05	0.000413	0.000285	0.000569	0.000136	0.000173	0.000158	0.000359	0.000299	5.9e-05	0.00037	0.000323	7.7e-05
682	0.00043	0.000246	0.000724	0.000745	4.7e-05	9.8e-05	0.000471	0.000452	0.000403	0.000129	0.000116	0.000123	5.2e-05	0.001179	0.000207	0.000634	9.4e-05	0.000203	0.00024	0.00026	0.000787	0.000373	0.000134	0.000279	6.8e-05	0.000659	0.001183	0.000775	0.000109	6.9e-05	0.000427	0.000268	0.000614	0.000122	0.000187	0.000176	0.000354	0.000292	8.3e-05	0.00036	0.000316	7.4e-05
683	0.00045	0.000244	0.000723	0.000828	5.5e-05	5.7e-05	0.000522	0.000434	0.000464	0.000111	0.000126	0.000127	4.6e-05	0.001198	0.000225	0.000554	0.000145	0.000181	0.000287	0.000277	0.00089	0.00042	0.000141	0.000288	0.000109	0.000742	0.001222	0.000715	0.00016	8.7e-05	0.000461	0.000274	0.000638	7.6e-05	0.000221	0.000138	0.000391	0.000271	3.3e-05	0.000364	0.000336	8.3e-05
684	0.000462	0.000305	0.000777	0.000858	6.5e-05	4.7e-05	0.000532	0.000459	0.00048	9.2e-05	8.2e-05	0.000151	2.5e-05	0.001221	0.00024	0.000613	0.00014	0.000241	0.000263	0.000306	0.00086	0.000382	0.000149	0.000303	8.8e-05	0.000803	0.001183	0.000758	0.000154	6.1e-05	0.000466	0.000269	0.000601	0.00011	0.000255	0.000134	0.00042	0.000283	1.2e-05	0.000407	0.000347	5.2e-05
685	0.000474	0.000344	0.000835	0.000857	0.000116	4.9e-05	0.000541	0.000479	0.000483	9.2e-05	8.3e-05	0.000146	4e-06	0.001228	0.000242	0.000649	0.000127	0.000262	0.000308	0.000316	0.000876	0.000421	0.000153	0.000311	8e-05	0.000802	0.001192	0.000777	0.000157	5.4e-05	0.000485	0.000297	0.0006	0.000112	0.00024	0.00015	0.000409	0.000288	4.3e-05	0.000411	0.000373	2e-05
686	0.000485	0.00034	0.000864	0.000856	0.000145	5.7e-05	0.000541	0.000492	0.000492	0.000105	0.000122	0.00012	2.8e-05	0.001216	0.000232	0.000618	0.000134	0.000235	0.000367	0.000312	0.000934	0.000486	0.00015	0.000316	8.1e-05	0.000772	0.00126	0.000751	0.000176	7e-05	0.000511	0.000331	0.000635	9.3e-05	0.000208	0.00017	0.000391	0.000286	8.4e-05	0.000392	0.000392	2.3e-05
687	0.000479	0.000315	0.000852	0.00088	5.2e-05	5.1e-05	0.000503	0.000515	0.000511	9.1e-05	0.000105	0.000134	2.1e-05	0.0012	0.000228	0.000562	0.000153	0.000225	0.000281	0.00032	0.000918	0.000419	0.000148	0.000331	5.5e-05	0.000791	0.001314	0.000732	0.000176	0.000102	0.00051	0.000307	0.00065	0.000149	0.000251	0.00018	0.000424	0.000298	6.6e-05	0.000413	0.000373	6.6e-05
688	0.00049	0.000346	0.000865	0.000888	8.8e-05	2.9e-05	0.000497	0.000468	0.000496	9.8e-05	9e-05	0.000118	3.8e-05	0.001228	0.000271	0.000568	0.000144	0.000221	0.000272	0.000312	0.000946	0.000425	0.000163	0.000345	9e-05	0.000838	0.001328	0.000763	0.000183	8.9e-05	0.000494	0.000304	0.000649	0.000141	0.000253	0.000185	0.000415	0.000304	6.4e-05	0.00039	0.000409	6.5e-05
689	0.000501	0.000368	0.000874	0.000865	0.000116	2.9e-05	0.000491	0.000442	0.000487	0.000132	7.9e-05	0.000106	5.4e-05	0.001239	0.000286	0.000587	0.000154	0.000239	0.000301	0.000304	0.000953	0.000456	0.000147	0.000326	0.000121	0.000876	0.00131	0.000788	0.000164	8.1e-05	0.000478	0.00034	0.000634	0.000121	0.00027	0.000175	0.000412	0.000295	5.7e-05	0.000356	0.000428	7e-05
690	0.000499	0.000346	0.000859	0.000832	7.2e-05	5.2e-05	0.000469	0.00047	0.000499	0.000158	7.7e-05	0.000103	5.8e-05	0.001219	0.000259	0.000572	0.000194	0.000263	0.000317	0.000303	0.000925	0.000463	0.000112	0.000284	0.000115	0.000895	0.001292	0.000772	0.000131	9.2e-05	0.000476	0.000373	0.000616	0.000121	0.00032	0.000162	0.000438	0.000278	4.7e-05	0.000338	0.000407	8.4e-05
691	0.000502	0.000322	0.000852	0.000857	8.4e-05	6e-05	0.000478	0.000462	0.000489	0.000174	4.7e-05	0.000108	4.7e-05	0.001249	0.000255	0.000509	0.000167	0.00023	0.000302	0.00029	0.000949	0.000451	0.000161	0.000266	5.1e-05	0.000929	0.001333	0.000743	0.000172	0.000107	0.0005	0.000304	0.000631	0.000116	0.000346	0.000174	0.000462	0.000294	4.1e-05	0.000336	0.000442	6.2e-05
692	0.000515	0.000334	0.000879	0.000916	7e-05	4.6e-05	0.000478	0.000474	0.00048	0.000123	7.1e-05	9.7e-05	2.7e-05	0.001258	0.000243	0.000509	0.000152	0.000211	0.000284	0.000283	0.000942	0.000461	0.000156	0.000265	6.4e-05	0.000914	0.001359	0.000689	0.000172	8.3e-05	0.000522	0.000306	0.000646	9.9e-05	0.000345	0.000216	0.000427	0.000298	4.3e-05	0.00029	0.000388	4.2e-05
693	0.000539	0.000342	0.000911	0.000942	5.4e-05	2.9e-05	0.000469	0.000491	0.000471	8.9e-05	0.000101	9e-05	1.3e-05	0.00125	0.000247	0.000528	0.000161	0.000214	0.000275	0.000274	0.000931	0.000485	0.000145	0.000279	0.000116	0.000908	0.001362	0.000659	0.000163	7.8e-05	0.000531	0.000352	0.000641	8.8e-05	0.000342	0.000219	0.000393	0.000308	3.8e-05	0.000266	0.000337	3.6e-05
694	0.000562	0.000311	0.000913	0.000899	2.9e-05	2.2e-05	0.000469	0.000493	0.000454	0.000133	9e-05	8.7e-05	1.7e-05	0.001248	0.000263	0.000499	0.000186	0.000227	0.000278	0.000258	0.000952	0.000489	0.000182	0.000292	0.000124	0.000963	0.001351	0.000676	0.000186	0.00012	0.000531	0.000364	0.000613	0.000108	0.00036	0.000153	0.000418	0.000331	6.1e-05	0.000318	0.000381	5.4e-05
695	0.000556	0.000326	0.000917	0.000909	4.6e-05	2.9e-05	0.000493	0.000529	0.000448	0.000139	0.000123	0.000106	2.8e-05	0.001253	0.000232	0.000457	0.000194	0.00022	0.000285	0.000272	0.000948	0.000456	0.000157	0.000281	0.000131	0.000965	0.001342	0.000624	0.000183	0.000141	0.000516	0.000317	0.000604	0.000154	0.000374	0.000159	0.000425	0.000308	9.9e-05	0.000255	0.000384	6.6e-05
696	0.000573	0.000306	0.000912	0.000948	7.3e-05	6e-06	0.000476	0.000532	0.000433	0.000184	0.000126	9.1e-05	2.1e-05	0.001259	0.000249	0.000441	0.000176	0.000215	0.000303	0.000296	0.000919	0.000468	0.000138	0.000274	0.000119	0.00095	0.001349	0.000614	0.000181	0.000132	0.000479	0.000321	0.000578	0.00015	0.000379	0.000171	0.000405	0.000285	0.000104	0.000198	0.000358	6.4e-05
697	0.000609	0.000277	0.000898	0.000986	6.8e-05	2.9e-05	0.000452	0.000514	0.000408	0.000235	0.000117	7e-05	2.7e-05	0.001246	0.000284	0.000433	0.000156	0.000206	0.000318	0.000299	0.000885	0.000495	0.00015	0.000269	0.000105	0.000937	0.001358	0.000626	0.000181	0.000116	0.000454	0.000361	0.000553	0.000103	0.00038	0.000164	0.000376	0.000273	7.4e-05	0.000145	0.000332	6.8e-05
698	0.000627	0.000309	0.000884	0.000997	1.8e-05	2.9e-05	0.000513	0.000533	0.000384	0.000191	0.000187	0.000115	3.5e-05	0.001194	0.00027	0.000405	0.00016	0.000181	0.000308	0.000253	0.000872	0.000453	0.000176	0.00026	0.000121	0.000927	0.001344	0.000567	0.000164	0.000129	0.000474	0.000349	0.00057	8e-05	0.000383	0.000154	0.000364	0.00026	9.6e-05	3.8e-05	0.000341	8.4e-05
699	0.000632	0.000275	0.000874	0.001005	4.5e-05	4.8e-05	0.000511	0.000554	0.000348	0.000196	0.000187	0.00013	1.3e-05	0.001167	0.000257	0.000377	0.000201	0.000222	0.0003	0.000266	0.000818	0.000454	0.000205	0.000281	0.000138	0.000894	0.001348	0.000534	0.000153	0.00013	0.000445	0.000323	0.000522	7.2e-05	0.000341	0.000145	0.000381	0.00025	0.000102	8e-06	0.000302	0.000108
700	0.000629	0.000223	0.00086	0.001029	6.1e-05	5.4e-05	0.000481	0.000547	0.000315	0.000258	0.000212	0.000124	2.6e-05	0.001164	0.000253	0.00036	0.000196	0.000221	0.000285	0.000263	0.000765	0.000462	0.000188	0.000273	0.000129	0.000878	0.00135	0.000514	0.000157	0.000119	0.000431	0.000325	0.00047	7.5e-05	0.000326	0.00015	0.000369	0.000247	0.00011	5.8e-05	0.000266	0.000125
701	0.000621	0.000195	0.000832	0.001068	5.9e-05	5.3e-05	0.000465	0.00051	0.000289	0.000326	0.000285	0.000127	2.3e-05	0.001153	0.000255	0.000352	0.000139	0.000165	0.000266	0.000221	0.000727	0.000449	0.000146	0.000224	0.000112	0.000882	0.001337	0.000498	0.00015	0.000112	0.000441	0.000351	0.000439	8.2e-05	0.000342	0.000148	0.000313	0.000237	0.000109	0.000142	0.000258	0.00014
702	0.00061	0.000242	0.000784	0.001092	7.3e-05	7.9e-05	0.00048	0.00049	0.00029	0.000361	0.000269	0.000142	9e-06	0.001082	0.000251	0.00036	0.000147	0.000203	0.000264	0.000228	0.000669	0.000459	0.000193	0.000225	0.000158	0.000862	0.001309	0.0005	0.000137	0.000119	0.000388	0.000345	0.000372	9.2e-05	0.000275	0.000131	0.000274	0.000183	6e-05	0.00024	0.000235	0.000166
703	0.000642	0.000201	0.000769	0.001109	0.000141	7.3e-05	0.000488	0.00047	0.000302	0.000386	0.000299	0.000157	2e-05	0.001022	0.000255	0.000352	0.000153	0.000221	0.000246	0.00021	0.000613	0.000415	0.00024	0.000221	0.000208	0.000796	0.001258	0.000432	0.000145	9.6e-05	0.000345	0.000337	0.000333	0.00011	0.000231	0.000148	0.000279	0.000173	3.6e-05	0.000337	0.000223	0.000166
704	0.000676	0.000137	0.000747	0.001118	0.00018	6.7e-05	0.000481	0.000447	0.000288	0.000418	0.000336	0.000174	3.7e-05	0.00098	0.000255	0.000347	0.000138	0.000218	0.000235	0.000195	0.000554	0.000366	0.00023	0.000217	0.000223	0.000749	0.001225	0.000374	0.000141	5.1e-05	0.000325	0.000329	0.000316	0.000108	0.000234	0.000158	0.000262	0.00019	4e-06	0.000411	0.000208	0.000163
705	0.00067	0.000138	0.000678	0.001123	0.000153	8.9e-05	0.000459	0.000422	0.00023	0.000442	0.000334	0.000176	3.3e-05	0.000942	0.00025	0.000357	0.000118	0.00022	0.000255	0.000219	0.000495	0.00037	0.000171	0.00022	0.000204	0.00076	0.001243	0.000398	0.000104	2.7e-05	0.000304	0.000321	0.000294	6.3e-05	0.000258	0.000117	0.000182	0.00019	9.1e-05	0.000464	0.000177	0.000179
706	0.000668	0.000134	0.000627	0.001129	0.000172	7.8e-05	0.000406	0.000377	0.000218	0.000471	0.000387	0.000173	1.1e-05	0.000877	0.000275	0.000359	0.00013	0.00018	0.000248	0.000214	0.000452	0.000339	0.000246	0.000197	0.000234	0.000686	0.001246	0.000361	9.3e-05	4.5e-05	0.000273	0.000325	0.000248	8.9e-05	0.000175	6.8e-05	0.000173	0.000161	0.000153	0.000596	0.000145	0.000213
707	0.000688	0.000113	0.000586	0.001158	0.000212	7.1e-05	0.000376	0.000338	0.000217	0.000491	0.000417	0.000167	1.2e-05	0.000787	0.000279	0.000357	0.000124	0.000172	0.000213	0.000199	0.000388	0.000313	0.000293	0.000175	0.000249	0.000635	0.001244	0.000282	8.4e-05	3.5e-05	0.000232	0.000328	0.00018	9.1e-05	0.000165	6.8e-05	0.00017	0.000143	0.000188	0.000692	9.6e-05	0.000239
708	0.000717	9.5e-05	0.000545	0.001191	0.000225	8.3e-05	0.000367	0.000314	0.000222	0.000509	0.000421	0.000173	2.8e-05	0.000708	0.000263	0.000352	0.000101	0.000193	0.000178	0.000182	0.000317	0.00029	0.000268	0.000165	0.000245	0.00061	0.001237	0.00022	8e-05	4.8e-05	0.000195	0.00031	0.000113	6.6e-05	0.000188	9.4e-05	0.000148	0.000131	0.000237	0.000748	5.9e-05	0.000245
709	0.000724	0.0001	0.000496	0.001188	0.000188	0.000114	0.000346	0.000297	0.00024	0.000552	0.000431	0.0002	2.8e-05	0.000678	0.000264	0.000335	9.1e-05	0.000194	0.00018	0.00017	0.000287	0.000265	0.000227	0.00016	0.000243	0.000557	0.001219	0.000239	7.4e-05	0.000121	0.000182	0.00026	7.4e-05	6e-05	0.000106	5.2e-05	0.000119	0.00011	0.000353	0.000828	6.8e-05	0.000246
710	0.000732	8.8e-05	0.000449	0.001212	0.000229	0.000115	0.000287	0.000226	0.000244	0.00058	0.000473	0.000202	1e-05	0.000597	0.000273	0.000349	0.000119	0.000192	0.000167	0.00014	0.000278	0.00023	0.000258	0.000138	0.000287	0.000536	0.001198	0.000239	3.6e-05	0.000125	0.000166	0.000289	4.9e-05	8.2e-05	0.000115	6.1e-05	9.8e-05	0.000129	0.000433	0.000919	4e-05	0.00026
711	0.000759	6e-05	0.000443	0.001249	0.00027	0.000116	0.000256	0.000183	0.000256	0.000625	0.000488	0.000198	5e-06	0.000524	0.00029	0.000351	0.000117	0.000186	0.000151	0.000135	0.000282	0.000223	0.000271	0.000122	0.00029	0.000526	0.001176	0.000194	3.7e-05	0.000124	0.000171	0.000298	4.8e-05	9e-05	0.000145	6.2e-05	0.0001	0.000136	0.000504	0.001012	3.2e-05	0.000263
712	0.000796	4e-05	0.000454	0.00129	0.000274	0.000119	0.000267	0.000201	0.000272	0.000688	0.00048	0.000206	5.4e-05	0.000475	0.0003	0.000333	7.9e-05	0.000175	0.000147	0.000157	0.000289	0.000231	0.00024	0.000116	0.000242	0.000518	0.001168	0.000128	8.4e-05	0.000153	0.000189	0.000252	3.7e-05	7.1e-05	0.000143	5.4e-05	0.000105	0.000105	0.000575	0.001083	4.3e-05	0.000253
713	0.000797	7.5e-05	0.000367	0.001344	0.000285	0.000104	0.000259	0.000175	0.000234	0.000716	0.000533	0.000227	2.3e-05	0.000391	0.000276	0.000353	0.000102	0.000152	0.000161	0.000141	0.000295	0.00022	0.000255	0.000107	0.000235	0.000543	0.00121	0.000119	5.2e-05	0.000156	0.000156	0.000234	8.7e-05	5.8e-05	0.000124	5.2e-05	5.1e-05	0.000149	0.000612	0.001096	1.1e-05	0.000283
714	0.000788	7.1e-05	0.000357	0.001371	0.000284	9.7e-05	0.000264	0.000149	0.000268	0.000736	0.000551	0.00024	2e-06	0.000328	0.000313	0.000325	9.8e-05	0.000197	0.000162	0.000156	0.000305	0.000196	0.000286	9.8e-05	0.000247	0.000542	0.001203	0.000117	4.3e-05	0.000181	0.000138	0.000282	0.000118	6.6e-05	0.000132	6e-05	3.4e-05	0.00014	0.000643	0.001144	2.2e-05	0.000287
715	0.0008	6.7e-05	0.000365	0.001404	0.000305	0.000112	0.000263	0.000156	0.000304	0.000752	0.000547	0.000241	1.7e-05	0.000295	0.000358	0.000296	8.5e-05	0.000237	0.00015	0.000175	0.000326	0.000204	0.000298	0.000105	0.00026	0.00054	0.001174	0.000101	5.3e-05	0.000205	0.000133	0.000304	0.000124	7.1e-05	0.000156	5.5e-05	5.3e-05	0.00012	0.000681	0.001185	3.1e-05	0.00029
716	0.000843	0.000101	0.000321	0.00147	0.000352	0.000143	0.000246	0.000195	0.000275	0.000772	0.000554	0.000242	5.4e-05	0.000272	0.000356	0.000302	0.000102	0.00021	0.000146	0.000173	0.000367	0.00026	0.000281	0.000118	0.000265	0.000561	0.001165	6.1e-05	5.6e-05	0.000199	0.00012	0.00024	0.000138	7.1e-05	0.000167	5.8e-05	7.1e-05	0.000141	0.00072	0.001172	2.8e-05	0.000308
717	0.000854	0.000103	0.000348	0.001501	0.000283	0.000133	0.000269	0.000166	0.000323	0.000807	0.000562	0.000253	1.4e-05	0.000163	0.000363	0.000258	9.4e-05	0.000236	0.000198	0.000165	0.000435	0.00023	0.00032	9.3e-05	0.000224	0.000569	0.001162	6.1e-05	4.8e-05	0.000213	0.000114	0.000259	0.000203	7.2e-05	0.000211	9.4e-05	6.1e-05	0.000111	0.000735	0.001176	4e-05	0.000295
718	0.000868	9.7e-05	0.000379	0.001538	0.000266	0.000108	0.000288	0.000174	0.000355	0.000838	0.000551	0.000249	2.4e-05	0.00012	0.000386	0.000222	9.9e-05	0.000249	0.000212	0.000186	0.000493	0.000226	0.000331	0.000101	0.000209	0.000575	0.001187	7.7e-05	5.2e-05	0.000211	0.000126	0.000299	0.000227	0.000104	0.00026	8.4e-05	5.2e-05	0.000123	0.000749	0.001172	1.1e-05	0.00028
719	0.000903	0.000111	0.000407	0.00159	0.00029	0.000114	0.000315	0.000217	0.000358	0.000868	0.000538	0.00023	6.1e-05	0.000143	0.000424	0.000213	0.000112	0.000251	0.000187	0.000222	0.00055	0.00026	0.000299	0.000116	0.000214	0.000605	0.001217	7.7e-05	9.4e-05	0.0002	0.000147	0.000315	0.000213	0.000143	0.000283	6e-05	6.7e-05	0.000157	0.000775	0.001161	6e-05	0.000276
720	0.00096	0.000127	0.000454	0.001643	0.000256	0.000151	0.000377	0.000226	0.000369	0.000904	0.00055	0.000213	3.6e-05	0.000135	0.000457	0.000206	0.000114	0.00028	0.000181	0.000244	0.000633	0.000279	0.000261	9e-05	0.00021	0.000676	0.001214	4.8e-05	8.8e-05	0.000208	0.000165	0.00029	0.000218	0.000119	0.000281	0.000115	0.000103	0.000153	0.000813	0.001148	2.6e-05	0.000285
721	0.000977	0.0001	0.000467	0.001673	0.000228	0.000145	0.000376	0.00026	0.000448	0.000925	0.000534	0.000219	2.3e-05	0.000102	0.000462	0.00027	0.00012	0.000285	0.000229	0.000226	0.000696	0.000281	0.000255	7.9e-05	0.000211	0.000679	0.001217	5.2e-05	0.000102	0.000197	0.000187	0.00031	0.00027	0.000126	0.000279	0.0001	7.7e-05	0.000133	0.000799	0.001102	8.1e-05	0.000295
722	0.000993	0.000104	0.000507	0.001742	0.000226	0.000129	0.000385	0.000301	0.000463	0.00095	0.000522	0.000225	3.1e-05	0.000142	0.00049	0.000282	0.000138	0.000314	0.000259	0.000214	0.000763	0.000282	0.000281	9.3e-05	0.000207	0.000717	0.001236	4.2e-05	0.000105	0.000199	0.000198	0.000331	0.000307	0.000127	0.000321	9.2e-05	0.000115	0.000132	0.000789	0.001053	9.1e-05	0.000289
723	0.001023	0.000142	0.000583	0.001844	0.000239	0.000117	0.000435	0.00033	0.000412	0.000983	0.000525	0.00022	1.9e-05	0.000196	0.000541	0.000224	0.000157	0.000368	0.000255	0.000239	0.000834	0.000303	0.000312	0.000119	0.000189	0.000799	0.001266	2.5e-05	0.000101	0.000211	0.000204	0.00034	0.0003	0.000121	0.000386	0.000116	0.000216	0.00015	0.000804	0.00102	6.1e-05	0.000276
724	0.001037	0.000105	0.000624	0.001872	0.000223	7.4e-05	0.000467	0.000349	0.000475	0.001006	0.000515	0.000213	5.4e-05	0.000176	0.000543	0.000242	0.000171	0.000375	0.000285	0.0003	0.000876	0.000368	0.000304	8.4e-05	0.00014	0.000806	0.001277	5.3e-05	0.000131	0.000179	0.000232	0.000337	0.000281	0.000115	0.000395	0.000118	0.000218	0.00015	0.000805	0.000999	9.2e-05	0.000301
725	0.001062	0.000104	0.000676	0.001891	0.000207	6.1e-05	0.000523	0.00037	0.000522	0.001027	0.000518	0.000232	2.8e-05	0.000187	0.000566	0.000279	0.000173	0.000395	0.0003	0.000299	0.000955	0.000387	0.000323	0.000101	0.000138	0.000837	0.001251	4.5e-05	0.000172	0.000177	0.000247	0.000371	0.000315	0.000129	0.00043	0.000153	0.000239	0.000167	0.00081	0.000943	9.7e-05	0.000305
726	0.001101	0.000132	0.00073	0.001946	0.000199	6.2e-05	0.000567	0.0004	0.000538	0.001044	0.000508	0.000249	2.7e-05	0.000202	0.00061	0.000324	0.000182	0.000435	0.000329	0.000286	0.001045	0.000379	0.000337	0.000127	0.000138	0.000867	0.001243	5.8e-05	0.000192	0.000164	0.000238	0.000407	0.000357	0.000147	0.00047	0.000169	0.000281	0.000166	0.000796	0.000854	9.5e-05	0.000301
727	0.001143	0.000158	0.000775	0.00204	0.000195	6.7e-05	0.000588	0.000428	0.00054	0.001056	0.000473	0.000241	2.6e-05	0.0002	0.000653	0.000372	0.000199	0.000487	0.000382	0.000311	0.001115	0.000383	0.000316	0.000109	0.000109	0.00088	0.001281	7.9e-05	0.000186	0.00011	0.000214	0.000419	0.000361	0.000156	0.000486	0.000136	0.000318	0.000139	0.000758	0.000756	9e-05	0.000304
728	0.001146	0.000186	0.000833	0.002051	0.000153	0.000108	0.000674	0.000427	0.000584	0.001055	0.000465	0.000229	8e-06	0.000211	0.00066	0.000386	0.000193	0.000503	0.000373	0.000318	0.001195	0.00041	0.000295	0.000112	0.000108	0.000965	0.001273	9.1e-05	0.000209	8.7e-05	0.000269	0.00044	0.000352	0.000138	0.000494	0.000147	0.000342	0.000154	0.000751	0.000686	9.6e-05	0.000303
729	0.001174	0.000163	0.000886	0.002096	0.000156	9.1e-05	0.000711	0.000461	0.000631	0.00108	0.000481	0.000207	9e-06	0.000197	0.000686	0.000408	0.000212	0.000513	0.000379	0.00036	0.001263	0.000442	0.000311	0.000124	9.7e-05	0.001017	0.001282	8.2e-05	0.000245	7.8e-05	0.000301	0.000473	0.000347	0.000147	0.000532	0.000175	0.000395	0.000172	0.000769	0.000622	0.000113	0.000306
730	0.001219	0.000135	0.000926	0.002178	0.000184	5.5e-05	0.000726	0.000515	0.000656	0.001112	0.000476	0.000187	3.3e-05	0.00017	0.000726	0.000438	0.000246	0.000539	0.000414	0.000406	0.001324	0.000475	0.00033	0.000123	8.3e-05	0.00104	0.001301	7.1e-05	0.000261	6.5e-05	0.000307	0.000494	0.00035	0.000166	0.000587	0.000194	0.000462	0.000173	0.000771	0.000564	0.000131	0.000305
731	0.001247	0.000172	0.000953	0.002246	0.000154	8.5e-05	0.000793	0.00054	0.000651	0.001109	0.000412	0.000192	1.7e-05	0.00016	0.000746	0.000464	0.000263	0.000592	0.000454	0.0004	0.001397	0.000506	0.000299	0.000103	9e-05	0.001083	0.001299	8.5e-05	0.000243	4e-05	0.000326	0.000484	0.00036	0.000156	0.000625	0.00019	0.000509	0.000158	0.000713	0.000517	0.00014	0.000292
732	0.001291	0.000187	0.001025	0.002268	0.000132	4.8e-05	0.000803	0.000545	0.000653	0.001091	0.000436	0.000248	2.4e-05	0.00016	0.000766	0.000475	0.000277	0.00063	0.000491	0.000404	0.001473	0.000483	0.000292	0.000127	0.000132	0.001104	0.001305	7.2e-05	0.000284	2.4e-05	0.000343	0.000518	0.000373	0.000162	0.00062	0.000209	0.000547	0.000182	0.000717	0.000434	0.000211	0.000303
733	0.001296	0.000196	0.00112	0.002266	0.000127	2.4e-05	0.000813	0.000558	0.000653	0.0011	0.000453	0.000256	3.1e-05	0.000144	0.000784	0.000502	0.000307	0.000636	0.00052	0.000412	0.001543	0.00047	0.000314	0.000144	0.000143	0.001102	0.001323	7.2e-05	0.000311	1.7e-05	0.000353	0.000542	0.00037	0.000177	0.000633	0.000208	0.000605	0.000199	0.000734	0.000383	0.000227	0.000304
734	0.001269	0.000211	0.001182	0.002279	0.000133	5.7e-05	0.000849	0.000585	0.00065	0.001141	0.000434	0.000204	2.5e-05	0.000113	0.000803	0.000544	0.000339	0.000639	0.000544	0.000419	0.001591	0.000486	0.00034	0.000131	0.000125	0.001105	0.001348	9.1e-05	0.000311	3.5e-05	0.000368	0.000545	0.000364	0.000188	0.000667	0.000187	0.000662	0.000194	0.000731	0.000352	0.000185	0.000287
735	0.001289	0.000216	0.001138	0.002351	0.000131	3.2e-05	0.000887	0.000606	0.000654	0.001183	0.000438	0.000193	1.3e-05	0.000118	0.000831	0.000567	0.000305	0.000687	0.000576	0.000428	0.001596	0.000497	0.000332	0.000141	0.000121	0.001163	0.001368	9.3e-05	0.000344	2.5e-05	0.000402	0.000569	0.000395	0.000185	0.000677	0.000201	0.000647	0.000199	0.000699	0.000215	0.000214	0.00028
736	0.001335	0.000204	0.00118	0.002398	0.000127	2.5e-05	0.000887	0.000623	0.000691	0.001184	0.000411	0.00021	1.7e-05	9.6e-05	0.00085	0.000591	0.000294	0.000721	0.000595	0.00045	0.001641	0.000497	0.000333	0.000126	0.000161	0.001169	0.001359	9.6e-05	0.000328	5.6e-05	0.000369	0.000585	0.000403	0.000199	0.000708	0.000195	0.000662	0.000168	0.000708	0.000153	0.00021	0.000299
737	0.00135	0.00019	0.001219	0.002397	0.000106	2.3e-05	0.000895	0.000632	0.000723	0.001171	0.000385	0.000225	4e-05	7.8e-05	0.000871	0.00059	0.000317	0.000721	0.000593	0.000451	0.001684	0.00052	0.000334	0.000111	0.000175	0.001177	0.001354	0.000105	0.000316	8.1e-05	0.000355	0.000572	0.000399	0.000205	0.000738	0.000197	0.000703	0.000155	0.000717	0.000121	0.0002	0.000303
738	0.001321	0.000183	0.001196	0.002374	6.8e-05	4.7e-05	0.000938	0.000626	0.000735	0.001171	0.000388	0.000219	5.7e-05	8.8e-05	0.000899	0.000565	0.000358	0.000698	0.000585	0.000424	0.001694	0.000567	0.000325	0.000114	0.000154	0.001217	0.001373	0.000114	0.000348	5.6e-05	0.000406	0.000543	0.000397	0.00019	0.000749	0.000224	0.000743	0.000187	0.000702	6.8e-05	0.000213	0.000277
739	0.001354	0.000164	0.001272	0.002434	0.000117	5e-05	0.000956	0.000615	0.0008	0.00117	0.000402	0.000219	2.5e-05	7.3e-05	0.00089	0.000609	0.00035	0.000739	0.000658	0.000449	0.001744	0.000537	0.000336	0.0001	0.000183	0.001186	0.001382	0.000111	0.000367	4.9e-05	0.0004	0.000572	0.000374	0.000212	0.00076	0.000219	0.000741	0.000187	0.000735	3.1e-05	0.000216	0.000291
740	0.001369	0.000168	0.001292	0.002444	0.000135	5e-05	0.000969	0.000615	0.000791	0.001171	0.000413	0.000223	1.3e-05	6.4e-05	0.000896	0.000644	0.000324	0.00075	0.000687	0.000476	0.001731	0.00054	0.000351	0.00011	0.0002	0.001176	0.001398	0.000104	0.000372	4.1e-05	0.000396	0.000593	0.000402	0.000198	0.00076	0.000217	0.000762	0.000195	0.000757	6.7e-05	0.000225	0.00031
741	0.001384	0.000184	0.001273	0.002443	0.000118	3e-05	0.000958	0.000607	0.00076	0.001198	0.000426	0.000232	3.3e-05	7e-05	0.000905	0.000662	0.000318	0.00074	0.00068	0.000472	0.001705	0.000559	0.000363	0.000118	0.000192	0.001186	0.001405	0.00011	0.000374	4.4e-05	0.000393	0.000597	0.000429	0.000176	0.000754	0.000224	0.000781	0.000201	0.000759	0.0001	0.000221	0.000313
742	0.00143	0.000186	0.00128	0.002498	0.000106	2e-05	0.00091	0.000577	0.000796	0.001264	0.000442	0.000246	2.1e-05	7.8e-05	0.000892	0.00067	0.000352	0.00075	0.000684	0.000434	0.001746	0.000541	0.000366	9.9e-05	0.000172	0.001184	0.001386	0.000149	0.000387	8.1e-05	0.000373	0.000594	0.000392	0.000187	0.000752	0.000234	0.000753	0.000201	0.000751	0.000101	0.000195	0.000295
743	0.001435	0.000187	0.001234	0.002445	0.000104	1e-06	0.000909	0.000605	0.000778	0.001262	0.000427	0.00024	4.4e-05	5.1e-05	0.000889	0.000623	0.00033	0.000753	0.00067	0.000479	0.001779	0.000506	0.000352	0.000108	0.000167	0.001163	0.001405	0.000142	0.000357	6.9e-05	0.000355	0.000627	0.000444	0.000172	0.000728	0.000209	0.000735	0.000194	0.000756	0.000153	0.000183	0.000313
744	0.00142	0.000176	0.001232	0.002413	0.000144	2.6e-05	0.000882	0.000591	0.000742	0.001256	0.000399	0.000238	6.9e-05	4.9e-05	0.000882	0.00062	0.000327	0.000738	0.000652	0.000495	0.001773	0.000489	0.000362	0.000109	0.000178	0.001151	0.001405	0.000131	0.000324	5.6e-05	0.000338	0.000642	0.000473	0.000182	0.000738	0.00021	0.00075	0.000184	0.000785	0.000176	0.000159	0.000338
745	0.001406	0.00015	0.001267	0.002433	0.000186	5.8e-05	0.000833	0.000536	0.000722	0.00127	0.000389	0.000249	6.4e-05	0.000119	0.000868	0.000655	0.000349	0.00072	0.000657	0.00046	0.001731	0.000484	0.000381	0.000106	0.000182	0.001148	0.001391	0.000135	0.000305	6e-05	0.000332	0.000616	0.000465	0.000205	0.000765	0.000225	0.000785	0.000178	0.000821	0.000178	0.000134	0.000337
746	0.001407	0.00012	0.001238	0.002437	0.000149	2e-05	0.000835	0.000525	0.000743	0.001282	0.000437	0.000259	3.1e-05	0.000136	0.00086	0.000634	0.000342	0.000725	0.000708	0.000441	0.001694	0.000456	0.000349	0.000131	0.000155	0.00113	0.001414	0.00017	0.000309	7e-05	0.000345	0.000573	0.000492	0.000187	0.00074	0.000197	0.000792	0.000193	0.000833	0.000233	0.000163	0.000286
747	0.001382	0.000145	0.001184	0.002401	0.000163	2.7e-05	0.000805	0.000519	0.000742	0.001279	0.000455	0.000257	2.7e-05	0.00012	0.000875	0.000626	0.000323	0.000707	0.000689	0.000443	0.001703	0.000458	0.000348	0.000136	0.000156	0.001109	0.001402	0.000169	0.000293	6.2e-05	0.000341	0.00057	0.000518	0.0002	0.000722	0.0002	0.000751	0.000193	0.000839	0.000243	0.000168	0.000315
748	0.001374	0.000182	0.001139	0.00238	0.000193	5.6e-05	0.000773	0.000492	0.000731	0.001273	0.000457	0.000254	3.2e-05	0.000101	0.000887	0.000649	0.000317	0.000699	0.000628	0.000437	0.001682	0.000424	0.000371	0.000109	0.000176	0.001083	0.001393	0.00015	0.000293	7.2e-05	0.000323	0.000592	0.000523	0.000194	0.000729	0.000209	0.000701	0.000183	0.000831	0.000243	0.000155	0.000354
749	0.001396	0.000189	0.001115	0.00239	0.000198	3.5e-05	0.000757	0.000446	0.00072	0.001279	0.000468	0.000251	2.8e-05	0.000112	0.000879	0.000671	0.00032	0.00072	0.000588	0.000416	0.001611	0.000348	0.000393	6.5e-05	0.000204	0.001049	0.001409	0.000141	0.000315	8.3e-05	0.000291	0.000607	0.000512	0.000152	0.00074	0.000203	0.000672	0.000179	0.000823	0.000247	0.000135	0.000362
750	0.001381	0.000161	0.001079	0.002352	0.000194	4.4e-05	0.000709	0.000439	0.000693	0.001299	0.000511	0.000217	1.6e-05	0.000166	0.000853	0.000588	0.000276	0.000738	0.00065	0.000436	0.001606	0.000368	0.000383	5.7e-05	0.000186	0.001003	0.001419	0.000174	0.000308	2.2e-05	0.000218	0.000585	0.000522	0.000164	0.000697	0.000188	0.000654	0.000176	0.000864	0.000245	0.000117	0.000386
751	0.001373	0.000127	0.001061	0.002303	0.000182	4.9e-05	0.000663	0.000431	0.000682	0.001297	0.000526	0.000233	3.4e-05	0.00019	0.000861	0.000572	0.000282	0.000685	0.000634	0.000419	0.001572	0.000368	0.000386	8.9e-05	0.000143	0.000981	0.00139	0.000195	0.000287	1.9e-05	0.000202	0.000564	0.000548	0.00017	0.000689	0.00018	0.000653	0.00017	0.000879	0.000229	0.000113	0.00037
752	0.00137	0.000107	0.001036	0.002272	0.0002	4e-05	0.000637	0.000397	0.000667	0.0013	0.000512	0.000258	4e-05	0.000176	0.000878	0.000582	0.000293	0.000618	0.000597	0.000364	0.001524	0.000349	0.000402	0.00011	0.000127	0.000974	0.001359	0.000196	0.000256	3e-06	0.000211	0.000558	0.000574	0.000175	0.000694	0.000161	0.000649	0.000158	0.000892	0.000225	0.00011	0.00036
753	0.001362	0.00011	0.000981	0.00227	0.000262	2e-05	0.000626	0.000342	0.000632	0.001333	0.000502	0.000244	2.4e-05	0.000159	0.000868	0.000553	0.000257	0.000609	0.000618	0.000308	0.001496	0.00033	0.000412	8.5e-05	0.00017	0.000963	0.001363	0.000196	0.000215	5e-06	0.000188	0.000564	0.000586	0.000192	0.000669	0.000124	0.00063	0.000142	0.000935	0.000256	9.5e-05	0.000398
754	0.001358	0.000113	0.00093	0.002254	0.000248	2.1e-05	0.000584	0.000333	0.000633	0.00135	0.000559	0.00027	2.6e-05	0.000244	0.000856	0.000607	0.000268	0.000621	0.000572	0.000306	0.001463	0.000311	0.000393	9.8e-05	0.000174	0.000948	0.001365	0.000207	0.00023	3.6e-05	0.000231	0.000548	0.000564	0.000189	0.000642	0.000131	0.000617	0.000191	0.000909	0.000262	6.2e-05	0.000365
755	0.001372	0.000103	0.000909	0.002231	0.000247	3.2e-05	0.000544	0.000327	0.000643	0.001348	0.00057	0.000267	2.8e-05	0.000281	0.000844	0.000604	0.000266	0.00063	0.000588	0.000313	0.001423	0.000297	0.000366	9.8e-05	0.000172	0.000914	0.001352	0.000212	0.000246	4.7e-05	0.0002	0.000548	0.000598	0.000181	0.000616	0.000121	0.00058	0.000179	0.00091	0.000271	3.9e-05	0.000353
756	0.001381	8.2e-05	0.000878	0.002198	0.000288	4.1e-05	0.000524	0.000304	0.000638	0.001336	0.00054	0.000245	1.9e-05	0.000267	0.000838	0.000546	0.000244	0.000627	0.000633	0.000314	0.001389	0.000278	0.000348	8.8e-05	0.000161	0.000872	0.001345	0.000218	0.000234	4.6e-05	0.000117	0.000559	0.000657	0.00016	0.000599	0.000112	0.000534	0.000132	0.000942	0.000286	3.2e-05	0.000361
757	0.001346	6.4e-05	0.000776	0.00215	0.000339	3.7e-05	0.000517	0.000261	0.000603	0.001328	0.000547	0.000264	2e-06	0.000295	0.000845	0.000531	0.000225	0.000616	0.000591	0.000321	0.001376	0.000235	0.000354	0.000113	0.000122	0.000847	0.00137	0.000231	0.000183	6.5e-05	9.8e-05	0.000551	0.000649	0.000124	0.000593	0.000155	0.000524	0.000151	0.000959	0.000297	3.3e-05	0.000335
758	0.001345	6.3e-05	0.000771	0.002139	0.000309	7.2e-05	0.000445	0.000233	0.0006	0.001345	0.000549	0.000268	2.2e-05	0.000302	0.00083	0.000551	0.000233	0.000606	0.00053	0.000303	0.00135	0.000269	0.000375	7.1e-05	0.000106	0.000846	0.001377	0.000268	0.000177	8.2e-05	9.8e-05	0.000523	0.000648	0.000143	0.000575	0.000159	0.000509	0.00016	0.00095	0.000268	4.8e-05	0.000384
759	0.00135	5.7e-05	0.000787	0.002116	0.000278	8.3e-05	0.000398	0.00023	0.000589	0.001364	0.000549	0.000253	1.7e-05	0.000327	0.000826	0.000587	0.000233	0.000588	0.0005	0.000294	0.001322	0.000279	0.000394	5.2e-05	0.000105	0.000825	0.001355	0.000288	0.000176	7.2e-05	9.5e-05	0.000507	0.000656	0.000157	0.000566	0.000125	0.000486	0.00015	0.000944	0.000225	5.5e-05	0.000407
760	0.001344	4.3e-05	0.00077	0.002069	0.000299	5.8e-05	0.000404	0.000236	0.000567	0.001371	0.000564	0.000242	2.5e-05	0.000376	0.000836	0.0006	0.000204	0.000566	0.000521	0.000287	0.001293	0.000234	0.000402	7.4e-05	0.000106	0.000775	0.001329	0.000278	0.000161	5e-05	8.9e-05	0.000507	0.000665	0.000141	0.00056	9e-05	0.000458	0.00013	0.000959	0.000206	2.7e-05	0.000374
761	0.00134	6.7e-05	0.000735	0.002045	0.00037	3.6e-05	0.000384	0.000214	0.000594	0.001367	0.000623	0.000275	4.3e-05	0.000401	0.000818	0.000531	0.00017	0.000566	0.000562	0.000237	0.001244	0.00022	0.0004	4e-05	0.000127	0.000731	0.001369	0.000266	0.000148	9.6e-05	6.5e-05	0.000486	0.000671	0.000139	0.000504	9.4e-05	0.000416	0.000122	0.000985	0.000248	7.3e-05	0.000369
762	0.00134	5.8e-05	0.000676	0.002049	0.000388	4.9e-05	0.000329	0.000193	0.000552	0.001389	0.000609	0.000263	2e-05	0.000393	0.000807	0.000491	0.000186	0.000572	0.000552	0.000257	0.001193	0.000186	0.000412	3.2e-05	0.000127	0.000757	0.001393	0.000268	0.000143	0.000118	5.7e-05	0.000476	0.000717	0.000147	0.00053	0.000123	0.000408	0.000139	0.000974	0.000238	2.8e-05	0.00037
763	0.001333	5.3e-05	0.000648	0.002046	0.000382	9.8e-05	0.000297	0.000175	0.000494	0.0014	0.000588	0.000245	1.3e-05	0.000399	0.000791	0.000511	0.000207	0.000558	0.000522	0.000272	0.001162	0.000157	0.000415	3.7e-05	0.000138	0.000762	0.001381	0.000281	0.000138	0.000115	3.8e-05	0.000472	0.000731	0.000142	0.000567	0.000116	0.000417	0.000154	0.000954	0.00021	3.5e-05	0.000387
764	0.001312	3.4e-05	0.000673	0.002016	0.000386	0.0001	0.000318	0.000159	0.000486	0.00137	0.000607	0.000263	6.4e-05	0.000444	0.000769	0.00057	0.000195	0.000517	0.000508	0.000224	0.001159	0.000141	0.000398	4.5e-05	0.000134	0.000692	0.001348	0.000294	0.00013	0.000106	3e-06	0.000466	0.000677	0.000129	0.000543	5.7e-05	0.000415	0.000143	0.00096	0.000209	3.7e-05	0.000418
765	0.001301	1e-05	0.00065	0.001996	0.000358	8.3e-05	0.0003	0.000143	0.000517	0.001344	0.000586	0.000265	2.7e-05	0.000453	0.000775	0.000554	0.000168	0.000513	0.000473	0.000226	0.001133	0.000126	0.000399	4.4e-05	0.000114	0.000679	0.001376	0.000297	0.000126	0.000115	2.2e-05	0.000462	0.000666	0.000143	0.000509	6.7e-05	0.000388	0.000115	0.000991	0.000224	5.1e-05	0.000407
766	0.00132	2.3e-05	0.000591	0.001964	0.000402	5.3e-05	0.000266	0.000123	0.00049	0.001374	0.000617	0.000291	2.6e-05	0.000478	0.000764	0.000543	0.000163	0.000502	0.000501	0.000237	0.0011	0.000139	0.000407	4.5e-05	9.8e-05	0.000665	0.001364	0.000286	0.00013	0.000138	4e-05	0.000467	0.00067	0.000156	0.0005	9.5e-05	0.000353	0.000117	0.000992	0.000216	4.9e-05	0.000404
767	0.001333	4.1e-05	0.000552	0.001944	0.000462	4.7e-05	0.000229	0.000116	0.000461	0.001409	0.000669	0.000316	4e-05	0.000512	0.000747	0.000527	0.000169	0.000476	0.000538	0.000233	0.001066	0.000156	0.000408	4.6e-05	0.000104	0.000644	0.001337	0.000289	0.000123	0.00014	3.9e-05	0.000472	0.000694	0.000163	0.000504	9.9e-05	0.000325	0.000128	0.000978	0.000202	6.1e-05	0.000404
768	0.001293	2.2e-05	0.000573	0.001958	0.000441	8.2e-05	0.000203	0.000126	0.00051	0.001384	0.000665	0.000297	9e-06	0.000532	0.000752	0.000478	0.000161	0.00045	0.00049	0.000201	0.001034	0.000137	0.000387	6.1e-05	0.000121	0.000628	0.001353	0.000328	9.5e-05	0.000101	3.7e-05	0.000466	0.000745	0.000159	0.000496	6.6e-05	0.000316	0.000117	0.000987	0.000209	9.4e-05	0.000388
769	0.00125	1.8e-05	0.000536	0.00191	0.000423	8e-05	0.000209	0.000119	0.000504	0.001409	0.000617	0.0003	2.1e-05	0.000553	0.000754	0.000506	0.000166	0.000487	0.000495	0.000174	0.001046	0.000125	0.000383	1.8e-05	0.000139	0.000608	0.001366	0.000321	7.6e-05	0.000107	5.6e-05	0.000456	0.000768	0.000135	0.00046	9.5e-05	0.000292	0.000137	0.001013	0.000177	8.9e-05	0.000397
770	0.001251	3.4e-05	0.000485	0.001863	0.000426	6.9e-05	0.000192	7.3e-05	0.000468	0.001432	0.000625	0.00029	1.7e-05	0.000537	0.000744	0.000543	0.000163	0.000492	0.000489	0.000176	0.001026	0.000112	0.00039	1.6e-05	0.000122	0.000609	0.001359	0.000311	7.5e-05	0.00014	5.6e-05	0.000454	0.000765	0.000128	0.000431	9.2e-05	0.000282	0.000127	0.001018	0.000162	8.8e-05	0.000413
771	0.001281	6.1e-05	0.000465	0.001852	0.000443	6.1e-05	0.000159	3e-05	0.000433	0.001427	0.000674	0.000274	1e-05	0.000512	0.000737	0.000536	0.000158	0.000455	0.000458	0.000192	0.000978	9.8e-05	0.000404	5.8e-05	9.3e-05	0.000604	0.001345	0.000315	8.2e-05	0.000153	5.1e-05	0.000449	0.00076	0.00014	0.000423	6.6e-05	0.000282	9.8e-05	0.001003	0.000165	9.3e-05	0.000425
772	0.001271	7.7e-05	0.000499	0.001877	0.000455	6.2e-05	0.000157	4.1e-05	0.000419	0.001399	0.00065	0.000293	1.6e-05	0.000559	0.000762	0.000464	0.000179	0.000436	0.000442	0.000177	0.000966	8.3e-05	0.000421	6.2e-05	0.000131	0.000539	0.001357	0.000322	6.2e-05	0.000116	8.3e-05	0.000413	0.000784	0.00014	0.000431	5.3e-05	0.000257	0.000115	0.000995	0.000143	6.4e-05	0.000431
773	0.001249	3.9e-05	0.000445	0.001848	0.000479	8.3e-05	0.000132	5.2e-05	0.000407	0.001426	0.000641	0.000286	2.1e-05	0.000578	0.000747	0.00047	0.000144	0.000428	0.000413	0.000159	0.000932	0.000102	0.000421	3.8e-05	0.00015	0.000521	0.001328	0.000321	7.6e-05	0.000124	8.2e-05	0.000398	0.000767	0.000128	0.000453	3.5e-05	0.000248	0.000119	0.000996	0.00018	8.9e-05	0.000424
774	0.001238	4e-05	0.000398	0.001828	0.000486	0.000101	0.000119	5e-05	0.000409	0.001443	0.000648	0.00028	3.2e-05	0.000566	0.000729	0.000487	0.000123	0.000434	0.000386	0.000168	0.000923	0.000122	0.000427	1.6e-05	0.000153	0.000547	0.001319	0.000321	8.5e-05	0.000159	7.2e-05	0.000413	0.000753	0.000108	0.000439	2.8e-05	0.000225	0.000112	0.001005	0.000189	0.00011	0.000409
775	0.00125	0.000102	0.000415	0.00184	0.000476	9.9e-05	0.000131	3.4e-05	0.000421	0.00142	0.000662	0.000294	8e-06	0.000547	0.000741	0.000471	0.000148	0.000445	0.000386	0.000196	0.000953	0.00011	0.000443	2.4e-05	0.000148	0.000571	0.001349	0.00033	6.1e-05	0.000176	7.8e-05	0.000446	0.000768	9.8e-05	0.000389	6.8e-05	0.000196	0.000108	0.001015	0.000145	0.000104	0.000398
776	0.001283	5.2e-05	0.00042	0.001791	0.000517	8.7e-05	0.000117	1.8e-05	0.000395	0.001438	0.000683	0.000326	2.3e-05	0.000559	0.000756	0.000488	0.000142	0.000415	0.000454	0.000176	0.000944	8.5e-05	0.000439	3.7e-05	0.000108	0.000523	0.001332	0.000351	2.5e-05	0.000148	0.00013	0.000462	0.000786	0.000127	0.000405	7.7e-05	0.000252	0.000123	0.001012	0.00013	0.000135	0.00042
777	0.001285	3.8e-05	0.000401	0.001775	0.000499	9.3e-05	8.5e-05	2.5e-05	0.000364	0.001434	0.000682	0.000317	3.9e-05	0.000593	0.000744	0.000472	0.000143	0.000418	0.00048	0.000157	0.000899	8.9e-05	0.00042	4e-05	0.000107	0.000492	0.001313	0.000365	2.1e-05	0.000112	0.000151	0.000457	0.000764	0.000124	0.000414	6.4e-05	0.000231	0.000117	0.000997	0.000117	0.000139	0.00042
778	0.001264	6.4e-05	0.000383	0.00178	0.000467	0.000107	6.4e-05	2.4e-05	0.000366	0.001419	0.000665	0.000294	3.6e-05	0.000622	0.000721	0.00044	0.000156	0.000429	0.000435	0.000155	0.000859	0.0001	0.000419	4.3e-05	0.000125	0.000481	0.001321	0.000368	3.6e-05	0.000118	0.000144	0.000434	0.000753	0.000113	0.000401	4.5e-05	0.000183	0.000107	0.00099	0.00012	0.000129	0.000412
779	0.001242	9.7e-05	0.000382	0.001774	0.000478	0.000111	8.2e-05	4e-05	0.000409	0.001416	0.000654	0.000296	1.1e-05	0.000621	0.000709	0.000434	0.000168	0.000412	0.000361	0.000157	0.000861	8.3e-05	0.000445	4.9e-05	0.000132	0.000473	0.001357	0.000361	4.1e-05	0.000174	0.000132	0.000402	0.00079	0.000123	0.000381	4.9e-05	0.00018	0.000119	0.001011	0.000148	0.000131	0.000423
780	0.001214	6.1e-05	0.000358	0.001774	0.000492	0.000117	8.2e-05	2.4e-05	0.000392	0.001437	0.000686	0.000313	1.3e-05	0.000635	0.000701	0.000482	0.000135	0.000407	0.000393	0.000143	0.000862	4.6e-05	0.000405	5.2e-05	0.000162	0.000458	0.001348	0.000339	3.6e-05	0.000148	0.000138	0.000397	0.000768	0.000125	0.000395	5.7e-05	0.000185	0.000129	0.001035	0.000152	0.000185	0.000439
781	0.001222	6.1e-05	0.000343	0.001783	0.000508	0.000113	7e-05	2.9e-05	0.000353	0.001444	0.000707	0.000318	1.2e-05	0.00063	0.000688	0.000536	0.00012	0.000407	0.000406	0.00013	0.000855	5.6e-05	0.000404	6.2e-05	0.000162	0.000444	0.001339	0.000349	1.8e-05	0.000152	0.000139	0.000396	0.000775	0.000111	0.000408	5.2e-05	0.000171	0.000112	0.00103	0.000144	0.000184	0.000415
782	0.001255	7.4e-05	0.000351	0.001801	0.000527	0.000108	5.8e-05	3.3e-05	0.00034	0.001445	0.000696	0.000301	2e-06	0.000618	0.000684	0.000544	0.00014	0.000407	0.000396	0.000126	0.000843	8.3e-05	0.000431	4.2e-05	0.000146	0.000442	0.001339	0.000374	4.7e-05	0.000183	0.000129	0.000399	0.000787	0.000107	0.000401	4.6e-05	0.000147	9e-05	0.001017	0.000141	0.000146	0.000388
783	0.001273	7.5e-05	0.000369	0.001815	0.000544	0.000116	6.2e-05	1.4e-05	0.000387	0.001458	0.000662	0.00028	4.2e-05	0.000634	0.000701	0.000483	0.000174	0.000404	0.000422	0.000138	0.000832	4.3e-05	0.000421	2.3e-05	0.000151	0.000468	0.001342	0.00037	4e-05	0.000173	0.000107	0.000414	0.000744	0.000147	0.000368	5.8e-05	0.000143	9.9e-05	0.001034	0.000152	0.000141	0.000425
784	0.001256	7.3e-05	0.000352	0.001789	0.000549	0.00011	3e-05	4.4e-05	0.000387	0.001437	0.000676	0.000309	3.2e-05	0.000654	0.000697	0.000493	0.000142	0.000391	0.000445	0.000126	0.000828	3.6e-05	0.000408	2.9e-05	0.000124	0.000478	0.001347	0.000337	3.4e-05	0.000138	0.000156	0.000383	0.000757	0.000131	0.000398	6.4e-05	0.00016	0.000105	0.001012	0.000128	0.000116	0.000465
785	0.001233	7.4e-05	0.000333	0.001771	0.000539	8.1e-05	2e-05	4e-05	0.000363	0.001433	0.0007	0.000326	2.2e-05	0.000665	0.000695	0.000507	0.00011	0.000387	0.000427	0.000135	0.000825	4.8e-05	0.000399	2.1e-05	0.000126	0.000473	0.001328	0.000331	2.6e-05	0.000141	0.000179	0.000408	0.00079	0.000119	0.00039	6.9e-05	0.000161	0.000114	0.001014	0.000121	0.000132	0.000463
786	0.00122	9.3e-05	0.000328	0.001771	0.000523	6.4e-05	1.3e-05	4.2e-05	0.000341	0.001462	0.00071	0.000316	4.2e-05	0.000657	0.000712	0.000486	0.0001	0.000399	0.000392	0.00016	0.00082	6e-05	0.000408	1.9e-05	0.000155	0.000456	0.001304	0.000362	2.6e-05	0.000162	0.00016	0.000455	0.000807	0.000117	0.000351	5.4e-05	0.000149	0.000115	0.001041	0.000132	0.00017	0.000424
787	0.001217	9.8e-05	0.000327	0.001759	0.000519	8.5e-05	5e-05	3.2e-05	0.000334	0.001493	0.00071	0.000321	1.5e-05	0.000621	0.000737	0.000448	8.3e-05	0.000416	0.000409	0.000126	0.000813	3.9e-05	0.000457	4.5e-05	0.000128	0.000432	0.001332	0.000382	7e-06	0.000175	0.00017	0.000364	0.000795	0.000102	0.000391	2.2e-05	0.000159	0.000107	0.001022	0.000144	0.000142	0.000395
788	0.001205	0.000105	0.00032	0.001734	0.000553	9.2e-05	4.1e-05	2.5e-05	0.000365	0.001462	0.000726	0.00032	9e-06	0.00065	0.0007	0.000461	0.000124	0.000386	0.000361	0.000128	0.000822	6.3e-05	0.000443	2.5e-05	0.000132	0.000435	0.00132	0.000394	2.6e-05	0.000155	0.000179	0.000379	0.000776	0.000113	0.000382	3.7e-05	0.000155	0.000108	0.001001	0.000114	0.000168	0.000422
789	0.001203	0.00011	0.00032	0.001727	0.00058	0.000101	7.4e-05	3.6e-05	0.000377	0.001449	0.000737	0.000302	1.8e-05	0.000664	0.000658	0.000472	0.000147	0.000364	0.000363	0.000137	0.000815	5.3e-05	0.00042	2.5e-05	0.000119	0.000465	0.001321	0.000382	3.3e-05	0.000128	0.000181	0.000421	0.000769	0.000127	0.000345	7.2e-05	0.000144	0.000103	0.001003	9.3e-05	0.000181	0.000451
790	0.001219	9.8e-05	0.000334	0.001745	0.000569	0.00013	4e-05	3.7e-05	0.000345	0.001487	0.000728	0.000278	2.6e-05	0.000625	0.000657	0.000454	0.000121	0.00038	0.000447	0.000116	0.000784	2.2e-05	0.000427	6.5e-05	9.5e-05	0.000495	0.00136	0.000358	1.2e-05	0.000118	0.000177	0.000415	0.000774	0.000121	0.000328	7.8e-05	0.000137	9.6e-05	0.00102	0.000118	0.000149	0.000447
791	0.001221	9.7e-05	0.00034	0.001738	0.000534	0.000103	4.1e-05	2.9e-05	0.000341	0.001461	0.000697	0.000278	1.1e-05	0.000639	0.000652	0.000492	0.000126	0.000373	0.000408	7e-05	0.000787	5.1e-05	0.000426	4.8e-05	0.000118	0.000458	0.001352	0.000398	4.8e-05	0.00012	0.00016	0.000428	0.000774	0.000106	0.000359	7.3e-05	0.000148	0.000107	0.00099	0.000143	0.000165	0.000447
792	0.001237	9.3e-05	0.00034	0.001732	0.000516	9.7e-05	2.6e-05	3.5e-05	0.000344	0.001446	0.000692	0.000296	3.2e-05	0.000681	0.000644	0.000476	0.000126	0.000361	0.000387	7.7e-05	0.000818	7.6e-05	0.000432	2.9e-05	0.000141	0.00045	0.001356	0.000404	1.8e-05	0.000144	0.000163	0.000387	0.000796	8.4e-05	0.000371	7.9e-05	0.000137	0.000109	0.001	0.000138	0.000171	0.000444
793	0.001249	8.4e-05	0.000335	0.001742	0.000516	0.00011	2.1e-05	5e-05	0.000334	0.001456	0.000701	0.000315	2.9e-05	0.00069	0.000657	0.000448	0.000119	0.000367	0.000395	0.000101	0.000833	6.8e-05	0.000435	3.5e-05	0.000154	0.000459	0.00136	0.000382	4.2e-05	0.000145	0.00016	0.000356	0.000817	7.3e-05	0.000363	6.1e-05	0.000137	0.000123	0.001037	0.000115	0.000161	0.000448
794	0.00123	6.5e-05	0.000326	0.001763	0.000519	0.000114	5e-05	5.5e-05	0.000311	0.00148	0.000696	0.000318	1.8e-05	0.000635	0.000699	0.000469	0.000113	0.000394	0.0004	0.000108	0.000802	5.9e-05	0.000428	3.7e-05	0.000152	0.000451	0.001345	0.000369	1.6e-05	0.0001	0.000132	0.00039	0.000806	8.5e-05	0.000351	3.2e-05	0.00016	0.000146	0.001054	0.000108	0.000153	0.000469
795	0.001189	0.000102	0.000304	0.001729	0.000535	0.000113	3.7e-05	8.3e-05	0.000348	0.001472	0.000702	0.000297	1.6e-05	0.000647	0.000658	0.000472	0.00013	0.000368	0.000411	0.00012	0.000784	2.2e-05	0.000452	1.3e-05	0.000144	0.00044	0.001359	0.000395	4.3e-05	0.000129	0.000167	0.000383	0.000757	0.000101	0.000327	7.8e-05	0.00014	0.000119	0.001022	0.000143	0.000159	0.000479
796	0.001177	0.000104	0.000303	0.001734	0.000536	0.000105	3.3e-05	6.8e-05	0.000337	0.001464	0.000697	0.000303	1.5e-05	0.000657	0.000634	0.000492	0.000134	0.000339	0.000427	0.000129	0.0008	4.4e-05	0.000448	2.2e-05	0.000148	0.000446	0.001359	0.000402	1.8e-05	0.000136	0.000178	0.000387	0.000765	0.000108	0.000334	6.5e-05	0.000125	9.8e-05	0.001005	0.00011	0.000163	0.000461
797	0.0012	7.6e-05	0.000296	0.001758	0.000527	0.000114	3.9e-05	4.2e-05	0.000287	0.001457	0.000702	0.000334	2.2e-05	0.000653	0.000648	0.000512	0.000131	0.000338	0.000445	0.000129	0.000817	8.4e-05	0.000414	3.4e-05	0.000156	0.000458	0.001344	0.000388	4.1e-05	0.000125	0.000167	0.000397	0.000807	0.000103	0.000356	2.5e-05	0.00011	0.000103	0.001006	6.1e-05	0.000165	0.000432
798	0.001231	7.1e-05	0.000244	0.001731	0.000528	0.000143	3.7e-05	6.1e-05	0.000274	0.001441	0.000746	0.000355	3.1e-05	0.000657	0.000667	0.000495	0.000149	0.000364	0.00046	0.000108	0.000786	5.7e-05	0.000393	5.1e-05	0.000165	0.000448	0.001339	0.00039	2.7e-05	0.000151	0.000177	0.000378	0.000798	9.5e-05	0.000347	4.6e-05	0.000103	0.000113	0.000995	0.000119	0.00018	0.000428
799	0.001254	7.8e-05	0.000245	0.001736	0.000524	0.000143	1.6e-05	7.2e-05	0.000309	0.001476	0.000702	0.000327	6e-06	0.000658	0.000642	0.000475	0.000159	0.000377	0.000424	9.6e-05	0.000765	6.2e-05	0.000429	4.4e-05	0.000155	0.000441	0.00134	0.000378	3.7e-05	0.000135	0.000212	0.00041	0.000804	8.9e-05	0.000361	4e-05	0.000114	0.000109	0.001023	0.000152	0.000181	0.000454
800	0.001253	8.2e-05	0.000265	0.001738	0.000522	0.000107	3.7e-05	5.4e-05	0.000326	0.001479	0.000666	0.000321	1.7e-05	0.000649	0.000629	0.000481	0.00013	0.000372	0.000397	0.000109	0.000769	6.4e-05	0.000436	3.6e-05	0.000178	0.000439	0.001346	0.000386	2.3e-05	0.000129	0.000204	0.00041	0.000797	0.000106	0.000362	2.6e-05	0.000128	0.000108	0.001042	0.000119	0.00018	0.000442
801	0.001234	9e-05	0.000287	0.001726	0.000519	7.3e-05	5.9e-05	3.2e-05	0.00032	0.001457	0.000682	0.000342	2.6e-05	0.000635	0.000649	0.000498	0.0001	0.000367	0.0004	0.000136	0.000784	7.4e-05	0.000411	5.1e-05	0.00021	0.000441	0.001354	0.000405	1.5e-05	0.000148	0.000165	0.000374	0.000778	0.000128	0.000338	2.4e-05	0.000135	0.000117	0.001031	7.8e-05	0.000175	0.000407
802	0.001226	0.000111	0.00032	0.00172	0.0005	8.8e-05	6e-05	5.4e-05	0.000352	0.001515	0.00071	0.000312	2.9e-05	0.000636	0.000662	0.000469	0.000139	0.000383	0.000397	0.000141	0.000769	4.8e-05	0.000444	3.5e-05	0.000131	0.000462	0.00136	0.000389	2.4e-05	0.000152	0.000178	0.000394	0.00078	0.000105	0.00032	5.3e-05	0.000128	0.000135	0.001006	0.000148	0.000167	0.000446
803	0.001217	9.3e-05	0.000302	0.00173	0.000515	0.000114	5.6e-05	6.3e-05	0.000329	0.001493	0.000705	0.00031	6e-06	0.00064	0.000647	0.000439	0.000131	0.000358	0.000413	0.000131	0.000756	3.1e-05	0.000444	3.1e-05	0.000141	0.000431	0.001354	0.000408	1.9e-05	0.000152	0.000168	0.000395	0.00079	9.7e-05	0.000323	4.5e-05	8.9e-05	0.000117	0.001029	0.000121	0.000181	0.000445
804	0.001209	7.8e-05	0.000289	0.001735	0.000534	0.000124	3.5e-05	5e-05	0.000315	0.001449	0.000713	0.000321	1.6e-05	0.000659	0.000642	0.000453	0.000114	0.000344	0.000415	0.000106	0.000748	2.9e-05	0.000414	2.6e-05	0.000174	0.000409	0.001334	0.000435	2.1e-05	0.000141	0.000152	0.000392	0.000788	0.000104	0.000323	5.7e-05	8.3e-05	0.000113	0.001043	9.4e-05	0.000187	0.000442
805	0.001205	9.6e-05	0.000301	0.001723	0.000533	0.000116	3.1e-05	2.2e-05	0.000328	0.001445	0.000753	0.00032	4.1e-05	0.000694	0.000654	0.000496	0.000135	0.000364	0.000398	8e-05	0.000749	3.2e-05	0.000394	1.6e-05	0.000175	0.000432	0.001313	0.000441	3e-06	0.000122	0.00015	0.000391	0.000776	0.000122	0.000315	8.4e-05	0.000121	0.000123	0.00102	0.000126	0.000169	0.000467
806	0.001207	8.9e-05	0.000281	0.001714	0.000527	0.000136	1.3e-05	2.5e-05	0.000289	0.001475	0.000748	0.000301	3.5e-05	0.000723	0.000603	0.000438	0.000139	0.000355	0.000417	0.000108	0.000785	5.5e-05	0.000422	4.9e-05	0.000177	0.000456	0.001334	0.000422	4e-05	0.000122	0.000172	0.000355	0.000802	8.9e-05	0.000336	5.4e-05	8e-05	0.000122	0.001028	9.8e-05	0.000184	0.000484
807	0.001213	7.7e-05	0.000274	0.0017	0.000545	0.000147	8e-06	1.5e-05	0.000311	0.00147	0.000709	0.000294	3.6e-05	0.00069	0.000618	0.000465	0.000141	0.000351	0.000437	0.000115	0.000778	6.1e-05	0.000435	1.5e-05	0.000183	0.000445	0.001341	0.000429	2e-05	0.000137	0.000186	0.0004	0.000802	0.000112	0.000362	5.8e-05	0.000108	0.000113	0.001013	5.7e-05	0.000187	0.000466
808	0.001209	8.4e-05	0.000279	0.001698	0.000576	0.000149	8e-06	2.9e-05	0.000357	0.001458	0.000697	0.000304	1.7e-05	0.000662	0.000655	0.00052	0.000116	0.000346	0.000431	0.000109	0.000754	3.9e-05	0.000445	6.2e-05	0.000174	0.00042	0.001338	0.000434	2.5e-05	0.000143	0.000168	0.000446	0.000792	0.000155	0.000373	6.9e-05	0.000144	0.000114	0.000993	5.9e-05	0.000184	0.000454
809	0.001193	0.000122	0.000275	0.001716	0.000591	0.000141	2.9e-05	6.7e-05	0.000345	0.001473	0.000745	0.000324	8e-06	0.000698	0.000645	0.000519	7.3e-05	0.000331	0.000398	0.000102	0.00076	3.2e-05	0.000466	4.3e-05	0.000148	0.000412	0.001338	0.000412	2.1e-05	0.000133	0.000136	0.000407	0.0008	0.000156	0.000361	5.5e-05	0.000132	0.000129	0.000998	0.000119	0.000189	0.000484
810	0.001219	0.000138	0.000251	0.001704	0.000535	0.000114	3.8e-05	4.5e-05	0.00027	0.001466	0.000723	0.00033	9e-06	0.000667	0.00064	0.000574	7.8e-05	0.000336	0.00042	0.000105	0.000777	7.2e-05	0.000458	3.1e-05	0.000152	0.000414	0.001356	0.000428	1.8e-05	0.00015	0.000164	0.000377	0.000799	0.000113	0.000348	6e-05	0.000153	0.000113	0.001031	0.000113	0.000185	0.000476
811	0.001234	0.000113	0.000266	0.00171	0.000536	0.000103	3.2e-05	5.6e-05	0.000262	0.001476	0.000725	0.000309	2.1e-05	0.000652	0.000628	0.000547	0.000123	0.000347	0.000443	9.9e-05	0.000765	8.4e-05	0.000454	2.4e-05	0.000167	0.000423	0.001362	0.00045	8e-06	0.000155	0.000185	0.000374	0.000812	8.6e-05	0.000351	5.8e-05	0.000135	0.000116	0.001022	0.000101	0.000165	0.000462
812	0.001219	7.4e-05	0.000285	0.001731	0.000571	0.00011	2.3e-05	8.3e-05	0.0003	0.001489	0.000757	0.000289	3.2e-05	0.000683	0.000604	0.000488	0.000146	0.000348	0.000428	9.7e-05	0.000735	8e-05	0.000444	2.4e-05	0.000182	0.000428	0.00135	0.000454	1.4e-05	0.000162	0.000197	0.000383	0.00082	9e-05	0.000347	3.7e-05	0.000103	0.000127	0.000992	9.6e-05	0.00015	0.000451
813	0.001184	7.3e-05	0.000247	0.001738	0.000551	0.000114	3.6e-05	8.5e-05	0.000278	0.001475	0.000779	0.000307	4.4e-05	0.000736	0.000578	0.00052	8.1e-05	0.000333	0.00037	0.000119	0.000719	5.1e-05	0.000411	2.5e-05	0.000198	0.000424	0.001332	0.000427	1e-05	0.00021	0.000218	0.000372	0.000791	0.000116	0.000305	2.1e-05	0.000125	0.000129	0.000998	8.7e-05	0.000166	0.000431
814	0.001172	8.4e-05	0.000263	0.001763	0.000526	0.000119	2.6e-05	6.5e-05	0.000288	0.001462	0.000748	0.000319	9e-06	0.000722	0.000622	0.000478	9.7e-05	0.000372	0.000369	0.000126	0.000749	3.2e-05	0.000425	5.6e-05	0.00014	0.000446	0.001343	0.000434	1.4e-05	0.000164	0.000176	0.000365	0.000793	0.000127	0.000338	2.7e-05	0.000124	0.000125	0.001021	5.1e-05	0.000154	0.000437
815	0.001175	0.000112	0.000282	0.001751	0.00054	0.000123	3.8e-05	6.9e-05	0.0003	0.001446	0.000737	0.000319	7e-06	0.000682	0.000607	0.000455	0.000115	0.000365	0.000382	0.000102	0.000778	4.3e-05	0.000434	6.6e-05	0.000148	0.000452	0.001347	0.000448	1.1e-05	0.00013	0.000179	0.000358	0.000791	0.00011	0.000338	3.6e-05	0.000122	0.000124	0.00104	6.6e-05	0.000162	0.000449
816	0.001184	0.000133	0.000288	0.001718	0.000573	0.000125	5.6e-05	8.7e-05	0.000289	0.00144	0.000754	0.000313	4.3e-05	0.000665	0.000545	0.000468	0.000107	0.00032	0.000386	9.3e-05	0.000773	5.6e-05	0.000427	4.5e-05	0.000207	0.000442	0.001346	0.000457	2e-05	0.000143	0.000225	0.000364	0.000776	8.8e-05	0.000302	3.3e-05	0.000111	0.000115	0.001036	0.000104	0.000188	0.00046
817	0.001191	9.6e-05	0.000305	0.001742	0.000554	0.000117	4.7e-05	4.7e-05	0.000254	0.001472	0.000735	0.000315	3.1e-05	0.000701	0.000585	0.000465	0.000107	0.000345	0.000394	0.00012	0.000729	3.1e-05	0.000439	2.2e-05	0.000165	0.000457	0.001379	0.000474	3.4e-05	0.000157	0.000193	0.000397	0.000779	0.000107	0.00034	4e-05	8e-05	7.7e-05	0.001006	8.5e-05	0.000177	0.000472
818	0.001195	0.000108	0.00032	0.001721	0.000554	0.00014	1.9e-05	5.4e-05	0.00026	0.001482	0.000723	0.000299	2.1e-05	0.000714	0.000598	0.000493	0.000122	0.000358	0.000378	0.000114	0.000713	5.1e-05	0.000467	3.5e-05	0.00013	0.000454	0.001371	0.000431	2.4e-05	0.000143	0.00016	0.000385	0.000774	0.000113	0.000345	4.7e-05	0.000122	0.000115	0.001004	7.8e-05	0.000185	0.000446
819	0.001186	0.000119	0.0003	0.001713	0.000566	0.000146	4e-05	7.6e-05	0.000298	0.0015	0.000718	0.000276	3.4e-05	0.000696	0.000582	0.000538	0.000143	0.000363	0.000373	0.000108	0.000735	6.3e-05	0.000485	4.2e-05	0.000145	0.000441	0.00135	0.000432	1e-05	0.000143	0.000162	0.000373	0.000769	0.000106	0.000344	3.7e-05	0.000125	0.000125	0.001001	8e-05	0.000198	0.000439
820	0.001171	8.9e-05	0.000261	0.001742	0.000567	0.000116	2.2e-05	7.2e-05	0.000318	0.001517	0.000715	0.00027	1.7e-05	0.000676	0.000569	0.00057	0.000157	0.00036	0.000392	0.00012	0.000753	6.6e-05	0.000474	2.9e-05	0.000178	0.000436	0.001343	0.000494	9e-06	0.000171	0.000185	0.000393	0.000772	8e-05	0.000355	4e-05	5.9e-05	8.9e-05	0.000989	7.5e-05	0.000196	0.000466
821	0.00118	0.0001	0.000294	0.001739	0.000519	0.000135	2.3e-05	3.3e-05	0.000304	0.001452	0.000714	0.000307	4.2e-05	0.00073	0.000604	0.00054	0.000125	0.000343	0.000402	9.5e-05	0.000662	6.3e-05	0.000431	7.7e-05	0.000141	0.00046	0.001345	0.000448	7e-06	0.000133	0.000178	0.000381	0.000784	0.000116	0.000354	7.9e-05	7.8e-05	0.000107	0.001018	7.5e-05	0.000161	0.000461
822	0.001194	0.000124	0.000289	0.001727	0.000529	0.000142	1.2e-05	2.3e-05	0.000285	0.001446	0.000742	0.000306	1.1e-05	0.00074	0.000578	0.000463	0.000114	0.000359	0.000347	7.1e-05	0.000679	7.2e-05	0.000448	3.8e-05	0.000163	0.000452	0.001377	0.000454	1.7e-05	0.000147	0.00016	0.000369	0.000791	0.000113	0.000325	7.5e-05	0.000133	0.000102	0.00103	6.4e-05	0.000166	0.000451
823	0.00121	0.000138	0.000277	0.001724	0.000567	0.000148	3.8e-05	6.6e-05	0.000292	0.001481	0.000749	0.000288	4.1e-05	0.000715	0.000553	0.000417	0.000101	0.000374	0.000321	9.1e-05	0.000745	7.1e-05	0.000468	1e-05	0.000183	0.000443	0.00138	0.000478	2e-06	0.000157	0.00016	0.000364	0.000803	0.000111	0.000307	4.3e-05	0.000154	0.000117	0.001028	6.6e-05	0.000188	0.000454
824	0.001221	7.4e-05	0.000291	0.001729	0.000582	0.00016	2.8e-05	9.7e-05	0.000331	0.001501	0.000709	0.000292	2.5e-05	0.00069	0.000583	0.000463	7.7e-05	0.00035	0.000381	0.00016	0.000755	3.2e-05	0.000436	5.9e-05	0.000146	0.000459	0.00133	0.000471	5.3e-05	0.00013	0.000175	0.000365	0.00082	0.000153	0.00033	2.8e-05	0.000102	0.000151	0.001026	8.6e-05	0.000192	0.000475
825	0.001196	0.000119	0.000284	0.001683	0.000574	0.000154	1.7e-05	4.4e-05	0.00031	0.001488	0.000695	0.000319	3.2e-05	0.000675	0.000546	0.000571	0.000109	0.000325	0.000385	0.000124	0.00071	8.5e-05	0.000444	3e-05	0.000158	0.000439	0.001359	0.000505	1.1e-05	0.00013	0.000184	0.000337	0.000813	0.000133	0.000359	6.4e-05	7.1e-05	0.000123	0.001026	6.3e-05	0.000178	0.00048
826	0.001199	0.000152	0.00027	0.001709	0.000565	0.000136	5e-06	2.5e-05	0.000272	0.001512	0.000719	0.000327	2.7e-05	0.00071	0.000548	0.000573	0.000127	0.000335	0.000379	8.5e-05	0.000715	8.3e-05	0.000438	1.1e-05	0.00017	0.000417	0.001367	0.000494	1.2e-05	0.000117	0.000187	0.000369	0.000809	0.000104	0.000347	5.6e-05	8.3e-05	0.000103	0.001052	1.9e-05	0.00018	0.00046
827	0.001196	0.000142	0.000254	0.001735	0.000563	0.000132	8e-06	6.5e-05	0.000257	0.001516	0.000747	0.000314	3.9e-05	0.000742	0.000572	0.000506	0.000129	0.000351	0.000385	8.7e-05	0.00074	4e-05	0.000429	1.3e-05	0.000175	0.0004	0.00136	0.00047	1.5e-05	0.000106	0.000183	0.000396	0.000789	9.4e-05	0.000325	3.5e-05	9.6e-05	0.000109	0.001047	2.7e-05	0.000187	0.000448
828	0.001148	0.000101	0.000248	0.001667	0.000564	0.000145	3.1e-05	8.7e-05	0.00029	0.00144	0.00074	0.000299	5.1e-05	0.000714	0.000566	0.000489	0.000138	0.000331	0.000405	0.000109	0.00071	3.9e-05	0.000445	4.5e-05	0.000188	0.000386	0.001371	0.000495	5e-06	0.000133	0.000172	0.000335	0.000745	0.00011	0.000334	4.9e-05	8.3e-05	0.000129	0.000968	5.5e-05	0.000179	0.000473
829	0.001191	8.2e-05	0.000269	0.001719	0.000554	0.000133	3.3e-05	5.4e-05	0.00029	0.001476	0.000742	0.000301	1.9e-05	0.000754	0.00056	0.000564	0.000144	0.000314	0.000402	0.00013	0.000646	6.8e-05	0.00046	5.7e-05	0.00021	0.000443	0.001362	0.000493	3.9e-05	0.000148	0.000186	0.000344	0.0008	9.9e-05	0.000333	4.5e-05	9.8e-05	0.000109	0.000976	3.5e-05	0.000179	0.000443
830	0.00124	8.8e-05	0.000259	0.00176	0.000535	0.000139	2.3e-05	4.7e-05	0.000272	0.001491	0.000749	0.000313	1.7e-05	0.000791	0.000559	0.000552	0.000134	0.000328	0.000395	0.000122	0.000639	7.4e-05	0.000457	5.3e-05	0.000214	0.000479	0.001338	0.000485	7e-06	0.000149	0.000181	0.000389	0.000823	9.2e-05	0.000319	4e-05	8.6e-05	0.000104	0.000981	3.3e-05	0.000176	0.000442
831	0.00124	9.7e-05	0.000232	0.001747	0.000521	0.00016	1.3e-05	7.3e-05	0.000265	0.001483	0.000754	0.000312	3.4e-05	0.00078	0.000556	0.000483	0.000104	0.000353	0.000385	0.000109	0.000673	6.6e-05	0.000442	5.4e-05	0.0002	0.000462	0.001329	0.00049	4.9e-05	0.000126	0.000158	0.000417	0.000803	9.6e-05	0.000305	4.4e-05	4.2e-05	0.00012	0.00097	5.3e-05	0.000166	0.000459
832	0.001184	8.7e-05	0.000255	0.001716	0.000534	0.000151	6.2e-05	5.4e-05	0.000287	0.001534	0.00075	0.000283	1.1e-05	0.000731	0.000545	0.000515	8e-05	0.000346	0.000369	0.000117	0.000661	1.2e-05	0.000437	4.7e-05	0.0002	0.000419	0.001367	0.000514	1e-05	8.5e-05	0.000152	0.000386	0.000816	0.000115	0.000312	6.5e-05	8.7e-05	0.000129	0.000988	5.1e-05	0.000157	0.000423
833	0.001176	9.9e-05	0.000247	0.001725	0.000526	0.00014	4e-05	3.4e-05	0.000281	0.001505	0.000757	0.000335	2.8e-05	0.000769	0.000545	0.000548	7.6e-05	0.000377	0.000357	0.000109	0.000609	9e-06	0.000451	5.9e-05	0.000172	0.00043	0.001359	0.000472	2.5e-05	9.7e-05	0.000167	0.000379	0.000787	0.000125	0.000347	3.3e-05	0.000105	0.000115	0.000998	5e-06	0.000175	0.000413
834	0.001221	0.000108	0.000246	0.001722	0.000525	0.000137	4.6e-05	7.3e-05	0.000288	0.001483	0.00076	0.000336	4e-05	0.00079	0.000551	0.000507	7.9e-05	0.000353	0.000377	0.000112	0.0006	3.8e-05	0.000449	4.7e-05	0.000161	0.00045	0.001355	0.00047	3.4e-05	0.000135	0.000169	0.000382	0.000772	0.000121	0.000348	3.3e-05	0.0001	0.000102	0.000993	4.5e-05	0.000171	0.000438
835	0.001268	8.3e-05	0.000252	0.001701	0.000538	0.000135	3.1e-05	9.7e-05	0.000302	0.001491	0.000747	0.000284	3.1e-05	0.000766	0.000543	0.000435	8.8e-05	0.000284	0.000393	0.000125	0.00064	5.7e-05	0.000437	4.1e-05	0.000171	0.000452	0.001367	0.000516	3.8e-05	0.000159	0.000153	0.000378	0.000791	0.000104	0.000318	7.3e-05	0.000104	0.000112	0.000982	6.6e-05	0.000161	0.000471
836	0.001227	8e-05	0.000206	0.001715	0.000533	9.8e-05	5.1e-05	1.6e-05	0.000255	0.001462	0.000747	0.000346	1.2e-05	0.000782	0.000515	0.000482	0.000119	0.000314	0.00032	0.000133	0.000641	7.9e-05	0.000463	5.5e-05	0.00016	0.000445	0.001348	0.000489	2.6e-05	0.000127	0.00017	0.000361	0.000805	7e-05	0.000339	5.8e-05	8.3e-05	0.000124	0.000979	6.5e-05	0.000197	0.000463
837	0.001212	0.0001	0.000233	0.001765	0.000521	0.000114	2.7e-05	1.5e-05	0.000233	0.001474	0.00075	0.000363	2.4e-05	0.000762	0.000542	0.000549	9.7e-05	0.000364	0.000293	0.000127	0.000624	7.9e-05	0.000462	3.5e-05	0.000149	0.000437	0.001386	0.000506	1.2e-05	0.000108	0.000189	0.000339	0.000796	8.1e-05	0.000291	4.3e-05	6.7e-05	0.000106	0.00097	5.6e-05	0.00019	0.00046
838	0.001202	0.000101	0.000253	0.001773	0.000539	0.000137	1.4e-05	4.2e-05	0.000229	0.001498	0.000758	0.000331	3.6e-05	0.000751	0.000543	0.000569	8.5e-05	0.000359	0.000318	0.000133	0.000601	6.6e-05	0.00045	1e-05	0.000165	0.000422	0.001395	0.000503	1.3e-05	0.000112	0.000201	0.000346	0.000806	0.000118	0.00026	3e-05	5.4e-05	9.8e-05	0.000971	6e-05	0.000152	0.000437
839	0.001186	8.9e-05	0.000218	0.001717	0.000573	0.000132	0.000105	0.000117	0.000231	0.001505	0.000768	0.000294	2.4e-05	0.000784	0.000492	0.000535	0.000109	0.0003	0.000358	0.00017	0.000582	6.6e-05	0.000447	2.6e-05	0.000199	0.000402	0.001342	0.000464	3.2e-05	0.00013	0.000188	0.000379	0.000837	0.000134	0.00029	3.2e-05	3.3e-05	0.000122	0.000986	3.1e-05	0.000123	0.000401
840	0.001211	0.000109	0.00021	0.001709	0.000508	0.000154	6.1e-05	9.7e-05	0.000245	0.001528	0.000754	0.000335	2e-05	0.000831	0.000526	0.00054	6.7e-05	0.000321	0.000353	0.000127	0.00058	5.6e-05	0.000447	7.4e-05	0.000188	0.000401	0.001368	0.000518	1.9e-05	0.000133	0.000143	0.000348	0.000792	0.000134	0.000277	6e-05	4.8e-05	0.000111	0.000982	4.4e-05	0.000137	0.000432
841	0.00118	9.3e-05	0.000224	0.001721	0.000512	0.00013	3.5e-05	4.9e-05	0.000231	0.00149	0.000788	0.000355	8e-06	0.000826	0.000536	0.000498	7.6e-05	0.000302	0.000365	0.000124	0.000584	4.8e-05	0.000438	5.4e-05	0.000192	0.000421	0.001343	0.000514	2.2e-05	0.00012	0.000158	0.000368	0.000799	0.000105	0.000311	5.9e-05	6e-05	7.4e-05	0.000973	8.3e-05	0.000166	0.000454
842	0.001172	7.6e-05	0.000226	0.001734	0.00056	9.9e-05	4e-05	2.6e-05	0.000234	0.001455	0.000806	0.000346	2.2e-05	0.000782	0.000518	0.000445	0.000107	0.000277	0.000375	0.000137	0.000568	4.8e-05	0.000437	4e-06	0.000226	0.000438	0.001333	0.000486	1.7e-05	0.000122	0.000186	0.000401	0.000817	9.3e-05	0.000339	2.6e-05	7.1e-05	7.7e-05	0.000949	8.5e-05	0.000188	0.000437
843	0.001241	9.9e-05	0.000199	0.001727	0.000589	9.4e-05	5e-05	7.1e-05	0.000282	0.001488	0.000758	0.000329	2.5e-05	0.000754	0.0005	0.000434	0.000113	0.000299	0.000355	0.000118	0.000529	6.8e-05	0.000457	1.9e-05	0.000254	0.000437	0.001387	0.000494	1.7e-05	0.000154	0.000172	0.000387	0.000791	0.000108	0.0003	2.4e-05	5.8e-05	0.000151	0.000912	4.5e-05	0.000193	0.0004
844	0.001205	7.2e-05	0.000223	0.00167	0.000587	0.000132	3.4e-05	6.9e-05	0.000264	0.00152	0.000747	0.000322	6e-06	0.000833	0.000519	0.000468	0.000122	0.000313	0.000321	0.000119	0.000524	6.8e-05	0.00046	3.8e-05	0.000201	0.000413	0.001352	0.000504	9e-06	0.000131	0.000176	0.000326	0.0008	7.8e-05	0.000269	1.3e-05	5.3e-05	0.000101	0.000944	5.3e-05	0.000188	0.000474
845	0.001176	9.2e-05	0.000253	0.001688	0.000578	0.000175	2.8e-05	7.1e-05	0.000254	0.001503	0.000763	0.000328	3.5e-05	0.000877	0.000519	0.000529	0.000124	0.000312	0.000292	0.000113	0.000487	9.1e-05	0.000451	5.5e-05	0.000191	0.000416	0.001336	0.000521	2.8e-05	0.000148	0.000187	0.000311	0.000796	9e-05	0.000279	3.4e-05	5.1e-05	8.9e-05	0.000968	9.1e-05	0.000195	0.0005
846	0.001181	0.000153	0.000262	0.001746	0.000562	0.000183	3.2e-05	7e-05	0.00026	0.001482	0.000786	0.000331	4.3e-05	0.000862	0.000513	0.000577	0.000108	0.000308	0.000295	0.000107	0.000473	7.2e-05	0.000451	4.6e-05	0.000205	0.000429	0.001356	0.000513	3.6e-05	0.000174	0.000191	0.000327	0.000803	0.000119	0.000302	4.6e-05	6.7e-05	0.000109	0.000971	0.000111	0.000221	0.000473
847	0.001192	0.000147	0.000227	0.001752	0.000549	0.00014	1.8e-05	7e-05	0.000259	0.001511	0.000791	0.000314	3.9e-05	0.000839	0.00053	0.000571	8.5e-05	0.000311	0.000331	0.00015	0.000546	5.2e-05	0.000478	3.2e-05	0.000179	0.000414	0.001383	0.000464	1.5e-05	0.000151	0.00018	0.000329	0.000851	9.2e-05	0.000284	3.7e-05	6.4e-05	9.2e-05	0.000971	7.4e-05	0.000222	0.000454
848	0.001153	8.5e-05	0.00021	0.001733	0.000582	0.000116	3.1e-05	3e-05	0.000265	0.001457	0.000745	0.000312	4.8e-05	0.000875	0.000512	0.000508	4.2e-05	0.000255	0.000276	0.000105	0.000541	4.9e-05	0.000494	5e-05	0.000207	0.000404	0.001351	0.000534	5.5e-05	0.000107	0.000155	0.000348	0.000848	9.4e-05	0.000273	5.2e-05	7.7e-05	0.0001	0.001004	8e-05	0.000209	0.000477
849	0.001162	8.1e-05	0.000179	0.001734	0.000576	0.000137	2.5e-05	4.2e-05	0.00026	0.001464	0.000768	0.000311	5.5e-05	0.000901	0.000493	0.000499	5.8e-05	0.000266	0.000283	9.9e-05	0.00048	5.4e-05	0.000471	5.8e-05	0.000212	0.000412	0.001331	0.000561	3.7e-05	9.7e-05	0.000203	0.000367	0.000821	8.1e-05	0.000287	7.3e-05	7.9e-05	9.5e-05	0.001003	6.7e-05	0.00021	0.000483
850	0.001209	0.000115	0.000163	0.001743	0.000559	0.000167	3.6e-05	8.4e-05	0.000245	0.001533	0.0008	0.000323	2.1e-05	0.000889	0.0005	0.000527	9.6e-05	0.000315	0.000351	0.00011	0.000426	5.7e-05	0.000453	6e-05	0.000191	0.000407	0.00133	0.000537	1e-05	0.000124	0.000246	0.000366	0.000805	6.4e-05	0.000294	6.4e-05	7.8e-05	8.6e-05	0.000955	0.000102	0.00021	0.000466
851	0.001216	8.7e-05	0.000209	0.001711	0.000613	0.000158	3.3e-05	5.9e-05	0.000236	0.001552	0.000703	0.000367	3.8e-05	0.000854	0.000534	0.000503	5.6e-05	0.000277	0.000346	5.4e-05	0.000451	4.1e-05	0.000504	4.4e-05	0.000209	0.000345	0.001315	0.000562	5.7e-05	0.000155	0.000144	0.000337	0.000823	8.7e-05	0.000253	1.5e-05	8.4e-05	0.000102	0.000899	0.00013	0.000169	0.000464
852	0.001185	0.000106	0.000185	0.00167	0.000593	0.000142	1.5e-05	8.7e-05	0.000243	0.001489	0.000744	0.000348	1.5e-05	0.000863	0.00051	0.000501	5.1e-05	0.000223	0.000325	7e-05	0.000465	4e-05	0.00046	2.7e-05	0.000231	0.000374	0.00132	0.000532	3e-05	0.000165	0.000154	0.000316	0.000805	8.7e-05	0.000246	1.4e-05	8.7e-05	8.4e-05	0.000926	0.000134	0.000176	0.000482
853	0.001174	0.000138	0.000191	0.001663	0.000544	0.000158	6e-06	7.6e-05	0.000236	0.001446	0.000786	0.000342	5.2e-05	0.000904	0.000497	0.000521	6.5e-05	0.000235	0.000271	0.000105	0.000432	5.2e-05	0.000414	3.5e-05	0.000235	0.000413	0.001345	0.000529	1.4e-05	0.000169	0.000208	0.00034	0.000811	8.3e-05	0.00024	3.5e-05	9.8e-05	7.7e-05	0.000946	0.000104	0.000199	0.00047
854	0.001189	0.00014	0.000229	0.001687	0.000518	0.000183	8e-05	2.9e-05	0.000216	0.001473	0.000783	0.000359	6.2e-05	0.000936	0.000512	0.000537	6.2e-05	0.000295	0.000234	9e-05	0.00039	5.6e-05	0.000421	6.1e-05	0.000202	0.000408	0.001372	0.000574	3.1e-05	0.000159	0.000234	0.000381	0.000851	8.5e-05	0.00023	6.4e-05	9.8e-05	8.8e-05	0.000927	8.3e-05	0.000209	0.000437
855	0.001177	0.000114	0.000181	0.001688	0.000545	0.000151	0.00011	7e-05	0.000222	0.001537	0.00082	0.000335	2.2e-05	0.00091	0.000507	0.000508	8.4e-05	0.000277	0.00034	0.000115	0.000422	1.3e-05	0.00046	1.6e-05	0.000192	0.000368	0.001373	0.000602	7e-06	0.000126	0.00019	0.000354	0.000872	8e-05	0.000252	4.4e-05	6.7e-05	7.2e-05	0.000918	0.000151	0.000197	0.000456
856	0.001164	8.8e-05	0.000179	0.0017	0.000561	0.000124	6.3e-05	5.5e-05	0.000216	0.001474	0.000814	0.000313	8e-06	0.000912	0.000486	0.0005	7.5e-05	0.000264	0.000319	0.000103	0.000427	2.1e-05	0.000461	3.7e-05	0.000187	0.000393	0.001385	0.000601	3e-05	0.000133	0.000173	0.000361	0.000854	7.7e-05	0.000269	5e-05	3.5e-05	9.5e-05	0.000928	0.000164	0.000194	0.00047
857	0.001157	9.4e-05	0.000181	0.001698	0.00056	0.000134	4.2e-05	3.2e-05	0.000216	0.001438	0.00081	0.000338	1.5e-05	0.000917	0.000488	0.000518	4.1e-05	0.000265	0.000275	7.4e-05	0.000426	4.1e-05	0.00045	5.3e-05	0.000199	0.000402	0.001363	0.00059	5.2e-05	0.000137	0.00019	0.000355	0.000819	9.3e-05	0.000251	2.5e-05	6.3e-05	0.000108	0.000934	0.000137	0.000209	0.000466
858	0.001166	0.000127	0.000162	0.001679	0.000566	0.000162	6.9e-05	7.1e-05	0.000219	0.0015	0.000829	0.000392	2.6e-05	0.000908	0.000516	0.000544	2.2e-05	0.000282	0.000286	7.8e-05	0.000429	3.4e-05	0.000451	4.6e-05	0.000211	0.000371	0.001313	0.000582	4.3e-05	0.000108	0.000218	0.000319	0.000798	0.000116	0.000208	6.9e-05	0.000137	9.4e-05	0.000925	0.000138	0.000232	0.000451
859	0.001204	0.00011	0.000149	0.001688	0.000623	0.0001	4.1e-05	9.6e-05	0.000203	0.001505	0.000812	0.000362	3.4e-05	0.000895	0.000491	0.000526	5.9e-05	0.000314	0.00029	0.000146	0.000409	5.5e-05	0.000455	5.1e-05	0.000219	0.000413	0.001332	0.000564	3.8e-05	9e-05	0.000199	0.000336	0.000807	8.7e-05	0.000216	6.8e-05	0.000128	7e-05	0.000916	0.000126	0.000234	0.000474
860	0.001166	9.5e-05	0.000164	0.001702	0.000606	7.3e-05	3.3e-05	0.000103	0.000159	0.001503	0.00079	0.000335	2e-05	0.000873	0.000481	0.000552	2.9e-05	0.000315	0.000242	0.000145	0.000404	4.3e-05	0.000468	5.4e-05	0.000213	0.0004	0.001363	0.00056	1.8e-05	9e-05	0.000207	0.000304	0.000867	9.3e-05	0.000197	6.1e-05	8.4e-05	6.2e-05	0.00092	8.8e-05	0.0002	0.000468
861	0.001123	0.000111	0.00017	0.0017	0.000554	0.000103	4.3e-05	0.000105	0.000152	0.0015	0.000773	0.000334	4e-05	0.000892	0.000484	0.000571	8e-06	0.0003	0.000232	0.000111	0.000385	4.9e-05	0.000468	7.7e-05	0.000199	0.000374	0.001357	0.000569	8.5e-05	0.000115	0.000211	0.000302	0.000896	0.000101	0.000191	2.9e-05	7e-05	8.1e-05	0.000938	7.9e-05	0.000168	0.000462
862	0.001141	0.000124	0.000152	0.001678	0.000532	0.000144	9e-05	9.7e-05	0.000202	0.001497	0.00077	0.000335	4.3e-05	0.000963	0.000485	0.000534	7.1e-05	0.000281	0.000301	0.000114	0.00035	0.0001	0.000451	9.4e-05	0.000193	0.00038	0.001315	0.000581	8.8e-05	0.00015	0.000181	0.000366	0.000841	8.2e-05	0.000218	4.9e-05	9.4e-05	0.00012	0.000958	0.000154	0.000188	0.00048
863	0.001161	9.3e-05	0.000187	0.001681	0.000587	0.000104	5.8e-05	8.2e-05	0.000168	0.001517	0.000809	0.000314	4.3e-05	0.000953	0.000448	0.000477	9.1e-05	0.000253	0.000274	0.000111	0.000393	8.7e-05	0.00047	2.4e-05	0.000249	0.000373	0.001353	0.000595	5e-05	0.000144	0.000148	0.000339	0.000783	8.1e-05	0.000232	8.7e-05	8.4e-05	9.3e-05	0.000945	0.000178	0.000213	0.000469
864	0.001135	9.4e-05	0.00019	0.00168	0.000607	0.000128	4e-05	4e-05	0.000157	0.001516	0.000818	0.000343	4.8e-05	0.000971	0.000457	0.000452	8.7e-05	0.000254	0.000246	9.2e-05	0.000375	5.4e-05	0.000497	1e-05	0.000256	0.0004	0.001359	0.000582	2.7e-05	0.000126	0.000205	0.00032	0.000815	9.9e-05	0.00023	5.5e-05	0.000118	8.4e-05	0.000947	0.000171	0.000205	0.000448
865	0.00112	0.000118	0.000165	0.001684	0.000601	0.000163	2.8e-05	3.2e-05	0.000163	0.001505	0.00082	0.000359	6.1e-05	0.000989	0.000488	0.000482	5.1e-05	0.000258	0.000234	0.000105	0.000321	3.3e-05	0.000494	3e-06	0.000248	0.000422	0.001357	0.000578	5.1e-05	0.000133	0.000254	0.000314	0.00085	0.000126	0.000217	7.1e-05	0.000126	9.1e-05	0.000955	0.000156	0.000187	0.000451
866	0.001174	0.000131	0.000151	0.001702	0.000609	0.000114	1.6e-05	7.3e-05	0.000149	0.001507	0.000841	0.000308	3.5e-05	0.000961	0.000496	0.000545	5.4e-05	0.00025	0.000228	0.000103	0.000309	5.6e-05	0.00045	3e-05	0.000277	0.000389	0.001385	0.000609	7.3e-05	0.000177	0.000196	0.000312	0.000802	0.000112	0.000203	4.1e-05	5.2e-05	0.000124	0.000949	0.000187	0.000204	0.000499
867	0.001213	0.000105	0.000117	0.001687	0.000623	0.000143	1.1e-05	9.7e-05	0.000169	0.001515	0.000798	0.000327	3.2e-05	0.000943	0.000514	0.000527	7e-05	0.00027	0.000241	0.00012	0.000354	7.4e-05	0.000459	8.4e-05	0.000257	0.000372	0.001344	0.000581	3.1e-05	0.000169	0.000196	0.00036	0.000844	6.6e-05	0.000198	5.6e-05	0.000107	0.000102	0.000936	0.000198	0.000224	0.000497
868	0.001161	0.000144	8.9e-05	0.001684	0.000597	0.000165	3.3e-05	7.6e-05	0.0002	0.001532	0.000816	0.000356	1.9e-05	0.000933	0.000484	0.000509	0.000111	0.000255	0.000224	8.7e-05	0.000358	6.6e-05	0.000495	6.6e-05	0.000224	0.000385	0.001302	0.00056	1.1e-05	0.000151	0.000225	0.00037	0.000842	4.5e-05	0.000225	4e-05	0.000136	0.000113	0.000962	0.000151	0.000213	0.000472
869	0.00108	0.000181	9.1e-05	0.001695	0.000556	0.000179	6.2e-05	5.1e-05	0.000217	0.00155	0.00085	0.000359	2e-05	0.000923	0.000435	0.000535	9.3e-05	0.000245	0.00023	4.3e-05	0.000325	6.4e-05	0.000507	4e-06	0.000219	0.000386	0.001308	0.000567	1.5e-05	0.00015	0.000229	0.000343	0.000814	4.8e-05	0.000236	2.1e-05	0.000119	0.000131	0.000987	0.000106	0.00019	0.000463
870	0.001083	0.000122	9.5e-05	0.001698	0.000554	0.000177	8.8e-05	3.9e-05	0.000198	0.001555	0.000811	0.000331	3.3e-05	0.000912	0.000429	0.000601	3.2e-05	0.000281	0.000316	7.5e-05	0.000309	6.6e-05	0.000456	4.4e-05	0.000257	0.000341	0.001367	0.00059	9.5e-05	0.000134	0.000175	0.000317	0.000833	7.1e-05	0.000183	4.7e-05	0.000101	0.000133	0.000953	0.000165	0.000174	0.000488
871	0.001083	0.000131	0.000164	0.001663	0.000594	0.000152	2.1e-05	5.3e-05	0.000201	0.001535	0.0008	0.000331	4.4e-05	0.000953	0.000418	0.000576	5.8e-05	0.000278	0.000298	8.1e-05	0.000302	4.5e-05	0.000435	3.2e-05	0.000225	0.000367	0.001354	0.000605	6.4e-05	0.000159	0.00017	0.000329	0.000835	0.000108	0.000197	3.3e-05	0.000145	6.6e-05	0.000926	0.000219	0.000223	0.000483
872	0.001108	0.000142	0.000164	0.001686	0.000592	0.000155	1.3e-05	8.3e-05	0.00016	0.001515	0.000835	0.000346	3e-05	0.000991	0.000415	0.000549	7.2e-05	0.000233	0.000246	0.000112	0.000294	7.4e-05	0.000469	3.3e-05	0.00023	0.00034	0.001321	0.000618	6.6e-05	0.000162	0.000209	0.000327	0.000826	0.000111	0.000202	3e-05	0.000148	4.1e-05	0.000951	0.00023	0.000222	0.000466
873	0.001126	0.000132	0.00011	0.001741	0.000572	0.000164	3.2e-05	0.00011	0.000113	0.001504	0.000873	0.000358	4e-06	0.00101	0.000422	0.000521	2.8e-05	0.000196	0.000225	0.000144	0.000298	8.2e-05	0.000496	3.3e-05	0.000256	0.000289	0.00131	0.000621	7.7e-05	0.000146	0.00025	0.000313	0.000828	7.1e-05	0.000163	5e-05	0.000125	9.1e-05	0.000984	0.000203	0.000181	0.000462
874	0.001087	0.000123	8.8e-05	0.001721	0.000623	0.000102	7.5e-05	7.1e-05	0.000151	0.001506	0.000838	0.000352	2.2e-05	0.001024	0.000425	0.000442	3.7e-05	0.000233	0.000271	8.8e-05	0.000326	3.3e-05	0.000422	1.2e-05	0.000208	0.000347	0.001336	0.000605	4.7e-05	0.000159	0.000197	0.000331	0.000847	7.9e-05	0.000104	4.4e-05	0.000176	0.000157	0.000938	0.000179	0.000208	0.000484
875	0.0011	0.000176	0.000128	0.001708	0.000599	9.6e-05	5.1e-05	4.3e-05	0.000139	0.001557	0.000786	0.00033	3.5e-05	0.000996	0.000441	0.000454	1.3e-05	0.000252	0.000207	6.2e-05	0.000305	4.4e-05	0.00048	2.6e-05	0.000222	0.000383	0.001352	0.000616	2.6e-05	0.000179	0.000235	0.000267	0.000781	7.5e-05	0.000168	2.3e-05	0.000166	0.000129	0.000933	0.000185	0.000203	0.000483
876	0.001096	0.000174	0.000117	0.001677	0.000597	0.000135	3.4e-05	6.5e-05	0.000137	0.001569	0.000804	0.000349	2.8e-05	0.000981	0.000408	0.000489	5.2e-05	0.000221	0.00018	8.1e-05	0.000294	7.7e-05	0.000513	3.2e-05	0.000251	0.00037	0.001339	0.000615	4.5e-05	0.000188	0.000231	0.000267	0.000775	8.6e-05	0.000214	2.6e-05	0.000126	9e-05	0.000941	0.00019	0.00022	0.000447
877	0.001073	0.000128	6.2e-05	0.001655	0.000629	0.000159	5.3e-05	0.000118	0.000167	0.00153	0.000871	0.000378	3.4e-05	0.000999	0.000362	0.000509	4.9e-05	0.000184	0.000233	0.000119	0.000302	0.000103	0.000482	3.2e-05	0.000249	0.00034	0.001317	0.000603	6.2e-05	0.000184	0.000189	0.000339	0.000852	7.4e-05	0.00019	1.1e-05	9.8e-05	7.1e-05	0.000936	0.000185	0.000253	0.00042
878	0.001112	0.00016	5.9e-05	0.001711	0.000602	0.000145	7e-05	0.00013	0.000163	0.001525	0.000856	0.000327	7e-06	0.001017	0.000428	0.000569	4.4e-05	0.000239	0.000254	0.000127	0.000271	6.5e-05	0.000488	2.7e-05	0.000201	0.000367	0.001337	0.000628	4.2e-05	0.00018	0.000281	0.000333	0.000885	8e-05	0.000188	4.5e-05	0.000119	7.6e-05	0.000921	0.000173	0.000245	0.000479
879	0.001089	0.000134	8.7e-05	0.001674	0.000611	0.000153	3.8e-05	0.000132	0.000143	0.001531	0.000804	0.000324	4e-05	0.001034	0.000392	0.000572	5.8e-05	0.000273	0.000256	4.4e-05	0.000258	6e-05	0.000471	1.7e-05	0.000209	0.000392	0.001359	0.000608	5.2e-05	0.000189	0.0002	0.000302	0.000894	9.5e-05	0.000225	5.7e-05	0.000128	0.0001	0.000946	0.000202	0.000252	0.000451
880	0.001072	0.000131	0.000118	0.001641	0.000632	0.000146	8e-06	0.000119	0.000118	0.001516	0.000801	0.000333	5.6e-05	0.001067	0.000356	0.000529	5.7e-05	0.000257	0.000237	2.7e-05	0.000257	9e-05	0.00044	1.9e-05	0.000223	0.000366	0.00133	0.0006	6.5e-05	0.000199	0.000158	0.000308	0.000853	9.4e-05	0.000233	5.6e-05	0.000133	0.000107	0.000976	0.00022	0.000229	0.000444
881	0.001089	0.000156	9e-05	0.001663	0.000647	0.000136	2e-05	7.3e-05	0.000117	0.001483	0.000863	0.000331	7.3e-05	0.001077	0.00038	0.000474	2e-05	0.000213	0.000206	0.000106	0.000265	6.8e-05	0.000427	3.4e-05	0.000214	0.000324	0.001274	0.000632	4e-05	0.000195	0.000238	0.000346	0.000804	7.7e-05	0.00019	3.4e-05	0.000149	0.000109	0.000974	0.000206	0.00018	0.000487
882	0.001071	0.000117	3.7e-05	0.001646	0.000689	0.000197	6e-05	0.000101	0.000157	0.001482	0.000903	0.000354	0.000119	0.000947	0.000389	0.000451	5.6e-05	0.000203	0.000186	0.000142	0.00029	1.3e-05	0.000457	1.5e-05	0.000228	0.000395	0.001319	0.000643	7.8e-05	0.000157	0.00023	0.00032	0.000882	9e-05	0.000155	5.2e-05	0.000174	0.000132	0.000932	0.000223	0.000203	0.000448
883	0.001088	0.000143	5e-05	0.001662	0.000645	0.000161	3.4e-05	9e-05	0.000143	0.001534	0.00086	0.000373	2.9e-05	0.000933	0.000341	0.000477	5.2e-05	0.000241	0.000249	0.000104	0.00025	2.6e-05	0.000449	8e-06	0.000266	0.000409	0.001343	0.000646	6.2e-05	0.000158	0.000191	0.000262	0.000835	8.5e-05	0.000191	6.4e-05	0.000163	0.000105	0.000916	0.000256	0.000194	0.000469
884	0.001119	0.000167	0.000129	0.001701	0.000606	0.000121	7e-06	7.8e-05	0.000118	0.001557	0.000824	0.000376	4.7e-05	0.00098	0.000327	0.0005	4.4e-05	0.000249	0.000303	4.6e-05	0.00023	6e-05	0.000441	2.4e-05	0.000281	0.000382	0.001331	0.000649	5e-05	0.000188	0.000171	0.000268	0.000816	9e-05	0.000199	5e-05	0.000147	7.1e-05	0.000945	0.000263	0.000188	0.000519
885	0.001129	0.000142	6.6e-05	0.001726	0.000623	0.000149	5.2e-05	8.3e-05	0.000112	0.001519	0.000846	0.000363	2e-05	0.001006	0.000378	0.000488	4.9e-05	0.00022	0.00025	3.5e-05	0.000272	5.2e-05	0.000463	5e-05	0.000258	0.000357	0.001304	0.000646	8.4e-05	0.000181	0.00019	0.000358	0.000901	4.2e-05	0.000142	1e-05	0.000143	7.4e-05	0.000994	0.000222	0.000219	0.000537
886	0.00107	0.000182	5e-05	0.001671	0.000571	0.000165	6.2e-05	6.4e-05	0.000144	0.001541	0.000824	0.000358	3e-05	0.001032	0.000333	0.000478	3.1e-05	0.000285	0.000259	0.000114	0.000271	3.4e-05	0.000472	7.3e-05	0.000254	0.00034	0.001344	0.000593	6.6e-05	0.000195	0.000224	0.000335	0.000839	0.000116	0.000151	3.8e-05	0.000107	0.000114	0.001001	0.000217	0.000252	0.000466
887	0.001044	0.00014	8.8e-05	0.001666	0.000615	0.00018	6.4e-05	0.0001	0.000132	0.001549	0.000843	0.000348	1.7e-05	0.001045	0.000315	0.00056	1.4e-05	0.000264	0.000242	0.000123	0.000261	5e-05	0.000494	5e-05	0.000272	0.000389	0.001351	0.000624	3.4e-05	0.000169	0.000214	0.000314	0.000864	0.000114	0.000157	1.2e-05	0.000174	9.9e-05	0.00097	0.000214	0.000184	0.000445
888	0.00106	0.000121	8e-05	0.001667	0.000671	0.00018	6.2e-05	0.000132	9.9e-05	0.001542	0.000891	0.00035	3.8e-05	0.001049	0.000329	0.00061	5.2e-05	0.000212	0.000198	7.9e-05	0.00025	7.4e-05	0.000493	1.2e-05	0.00027	0.000422	0.001325	0.000672	7.4e-05	0.000161	0.000203	0.000324	0.000879	8.8e-05	0.000154	4.2e-05	0.000193	7.1e-05	0.000939	0.000217	0.000133	0.000466
889	0.001094	0.000183	1.5e-05	0.001628	0.000638	0.000164	3.4e-05	0.00013	7.1e-05	0.001539	0.000926	0.000366	2.9e-05	0.001055	0.000343	0.000532	3.5e-05	0.000222	0.00016	7.4e-05	0.000241	6.5e-05	0.000459	7e-06	0.000237	0.000383	0.001302	0.000658	0.000102	0.000158	0.000236	0.000339	0.000793	0.000115	0.000173	5.5e-05	7.2e-05	7.6e-05	0.000933	0.000231	0.000207	0.000477
890	0.00111	0.000191	9.6e-05	0.001652	0.000574	0.000136	2.4e-05	0.000139	0.000177	0.00155	0.000889	0.000327	2.1e-05	0.001053	0.000345	0.000504	6.4e-05	0.000272	0.000237	0.000113	0.000297	7e-05	0.000504	0.0001	0.000226	0.00039	0.001327	0.000616	5.7e-05	0.000176	0.000239	0.00032	0.000801	0.000103	0.000155	3.6e-05	0.000138	5.9e-05	0.000931	0.000234	0.000237	0.000426
891	0.00112	9.5e-05	0.000117	0.001682	0.000564	0.000122	3.4e-05	0.000126	0.000161	0.001529	0.000854	0.000348	3.7e-05	0.001045	0.000336	0.000504	5.6e-05	0.000284	0.000235	0.000122	0.000261	6.7e-05	0.000476	8.6e-05	0.000272	0.000376	0.00129	0.000617	5.2e-05	0.00019	0.000202	0.00032	0.000808	0.00011	0.000168	2.7e-05	0.000174	5e-05	0.000933	0.000241	0.000257	0.000462
892	0.001101	5.1e-05	7.5e-05	0.001712	0.000607	0.000122	6.3e-05	0.000124	9.4e-05	0.001504	0.000838	0.000371	1.5e-05	0.00103	0.000317	0.00052	2e-05	0.000253	0.00021	7.9e-05	0.00022	7.8e-05	0.000439	5.1e-05	0.000311	0.000363	0.001267	0.000633	6.8e-05	0.00018	0.000158	0.000337	0.000821	0.000128	0.000173	1.7e-05	0.000146	7e-05	0.000922	0.00022	0.000261	0.00051
893	0.001054	0.000199	8.2e-05	0.00174	0.000654	0.000119	5.6e-05	0.00013	9.5e-05	0.001511	0.000841	0.000329	1.6e-05	0.001012	0.000285	0.000541	1.1e-05	0.000208	0.00024	2e-05	0.000286	5.5e-05	0.000482	3.3e-05	0.000263	0.000386	0.00134	0.000619	4.8e-05	0.000142	0.000156	0.000349	0.000862	0.000129	0.000122	5.5e-05	9.8e-05	0.000102	0.000897	0.000165	0.00025	0.00046
894	0.001096	0.00011	0.000117	0.001713	0.000611	0.000137	6e-05	7.3e-05	5.6e-05	0.001501	0.000897	0.000389	2.9e-05	0.001022	0.000297	0.000568	1.8e-05	0.000256	0.000229	2.3e-05	0.000231	8.7e-05	0.000496	3.5e-05	0.000237	0.000358	0.001355	0.000623	8.4e-05	0.000193	0.000174	0.000354	0.000886	0.000113	0.00016	4.2e-05	0.000122	0.000115	0.000917	0.000206	0.000238	0.00046
895	0.001113	7.6e-05	4.3e-05	0.001684	0.00057	0.000154	6.1e-05	8.7e-05	5.8e-05	0.001491	0.000885	0.000375	1.9e-05	0.001047	0.000306	0.000595	2.2e-05	0.000246	0.000191	6.2e-05	0.000221	5.8e-05	0.000464	8e-06	0.000244	0.000374	0.001318	0.000649	7.3e-05	0.000204	0.000194	0.000331	0.000859	9e-05	0.000171	1.2e-05	0.000125	6.2e-05	0.000947	0.000211	0.000201	0.000473
896	0.001097	0.00013	3.4e-05	0.001676	0.000583	0.000151	5.2e-05	0.000127	8.3e-05	0.001504	0.000845	0.000334	4.3e-05	0.001059	0.000307	0.000609	2.7e-05	0.000209	0.000178	9.9e-05	0.000263	9e-06	0.000445	7.2e-05	0.000271	0.0004	0.001321	0.000666	4.6e-05	0.00016	0.000236	0.000279	0.00082	5.5e-05	0.000178	3.7e-05	0.000115	2.9e-05	0.000966	0.000195	0.000196	0.00049
897	0.001092	0.000131	8.2e-05	0.001683	0.000656	0.000127	3.1e-05	0.000114	7.5e-05	0.001551	0.000854	0.000381	5e-05	0.001043	0.00031	0.000596	0.000104	0.000227	0.000231	0.000111	0.000278	0.000107	0.000491	0.000123	0.000288	0.000366	0.001418	0.000652	5.9e-05	0.000129	0.000293	0.00023	0.00083	6.6e-05	0.000217	6.1e-05	0.000131	7.6e-05	0.000965	0.000213	0.000273	0.000514
898	0.001076	0.000176	8.3e-05	0.001653	0.000615	0.000135	3.2e-05	9.1e-05	6e-05	0.001545	0.000824	0.000397	5.4e-05	0.001068	0.000298	0.000559	6.7e-05	0.000251	0.000172	0.000116	0.000266	8.5e-05	0.000484	4.5e-05	0.000223	0.000362	0.001315	0.000695	3.7e-05	0.00021	0.00027	0.000312	0.00085	0.000112	0.000142	2.5e-05	0.000158	7.9e-05	0.000933	0.000219	0.000262	0.000505
899	0.001063	0.000183	7.1e-05	0.001653	0.000592	0.000139	4.4e-05	9.3e-05	8.9e-05	0.001533	0.000822	0.000323	5.9e-05	0.001066	0.000296	0.000524	2.6e-05	0.000222	0.000167	0.000116	0.000251	4.5e-05	0.000478	2.8e-05	0.000196	0.000353	0.001261	0.000725	7e-05	0.000231	0.000227	0.000328	0.000877	0.000111	0.000149	8e-06	0.000157	4e-05	0.000954	0.000232	0.00024	0.00048
900	0.001068	0.000145	6e-05	0.001663	0.000604	0.000123	4.8e-05	9.9e-05	0.000129	0.001521	0.000843	0.000258	1.4e-05	0.001043	0.000291	0.000509	5e-05	0.000177	0.000216	8.2e-05	0.000258	1.9e-05	0.000485	8.1e-05	0.000217	0.000346	0.001289	0.000719	8.7e-05	0.000169	0.000207	0.000277	0.000894	7.5e-05	0.000215	7.2e-05	0.000129	2e-05	0.000972	0.00023	0.000231	0.000474
901	0.001089	0.000116	4.5e-05	0.001628	0.000602	0.000104	8e-05	8.9e-05	9.3e-05	0.001494	0.000836	0.000341	9.4e-05	0.001046	0.000258	0.000538	8e-06	0.000197	0.000242	0.000133	0.000241	0.000148	0.000487	4.8e-05	0.000227	0.000357	0.001283	0.000692	2.9e-05	0.000125	0.000204	0.000269	0.00088	0.000111	0.000137	4.4e-05	0.000103	7.6e-05	0.00089	0.000192	0.000224	0.000513
902	0.001067	0.000136	4.5e-05	0.001672	0.000649	0.0001	2.2e-05	7.8e-05	8.7e-05	0.001503	0.000862	0.000304	4e-05	0.001027	0.00028	0.00059	2.1e-05	0.000192	0.000185	0.000104	0.000242	5.5e-05	0.000455	8e-06	0.000268	0.000419	0.00131	0.000692	4.5e-05	0.000191	0.000128	0.000304	0.000823	7.6e-05	0.000137	3.8e-05	0.000161	0.000113	0.000956	0.000209	0.000202	0.00049
903	0.001067	0.000129	5.9e-05	0.001722	0.000653	0.000137	3.6e-05	8e-05	8.7e-05	0.001527	0.000871	0.000303	1.8e-05	0.001037	0.000283	0.00062	2.2e-05	0.0002	0.000148	0.000114	0.000252	4.4e-05	0.000459	1.9e-05	0.000268	0.000403	0.001339	0.000669	7.5e-05	0.000212	0.000121	0.000309	0.000791	7.3e-05	0.000157	5.3e-05	0.000165	0.000126	0.000998	0.000235	0.000202	0.000443
904	0.001087	8.4e-05	4.5e-05	0.001703	0.000613	0.000189	1.2e-05	9.7e-05	7.4e-05	0.001537	0.00087	0.000352	3.7e-05	0.001089	0.000254	0.000594	1.8e-05	0.000247	0.00016	0.000125	0.000242	9.1e-05	0.000496	6.7e-05	0.000261	0.000326	0.001348	0.000647	7.4e-05	0.000149	0.000184	0.000277	0.0008	0.000105	0.000156	6.6e-05	0.000145	0.000114	0.000978	0.000261	0.000214	0.000436
905	0.001067	0.000109	2.8e-05	0.001587	0.000599	0.000184	5.2e-05	6.2e-05	0.000109	0.001509	0.000907	0.000327	1.8e-05	0.001148	0.000242	0.00056	3.2e-05	0.00024	0.000173	0.000135	0.000203	0.000131	0.000491	0.0001	0.000317	0.00032	0.001335	0.000702	2.9e-05	0.000158	0.000203	0.000265	0.000818	0.000114	0.000102	3.6e-05	9.8e-05	7.1e-05	0.000982	0.000292	0.000219	0.000511
906	0.001034	0.000137	3.4e-05	0.001663	0.000655	0.000172	6.1e-05	8.3e-05	9.7e-05	0.001482	0.000825	0.000321	1.1e-05	0.00113	0.000239	0.00052	1.2e-05	0.000215	0.000217	7.4e-05	0.000261	7.8e-05	0.000432	9.4e-05	0.000255	0.00039	0.001341	0.000708	6.4e-05	0.000181	0.000216	0.000308	0.000867	7.4e-05	0.000149	1.9e-05	0.000143	6.9e-05	0.000982	0.000251	0.000228	0.000501
907	0.001036	0.000135	0.000101	0.001713	0.000672	0.000135	7.5e-05	6.4e-05	0.00012	0.001524	0.000814	0.000329	1.1e-05	0.001096	0.00027	0.000511	2.8e-05	0.000232	0.000224	5.3e-05	0.000272	4.2e-05	0.000456	6.1e-05	0.000224	0.000428	0.001343	0.00066	9e-05	0.000197	0.000211	0.000338	0.000867	5.9e-05	0.00018	4.6e-05	0.000173	7.8e-05	0.000947	0.000204	0.000252	0.000459
908	0.001064	0.000111	0.000122	0.001666	0.000623	9.2e-05	7.8e-05	4.9e-05	0.000144	0.001583	0.000894	0.00035	4e-05	0.001079	0.000298	0.000523	2.5e-05	0.000269	0.000191	9.1e-05	0.000222	8.5e-05	0.000524	7.2e-05	0.000259	0.000393	0.001345	0.00061	7.4e-05	0.000192	0.000213	0.000318	0.00082	9.6e-05	0.000179	7.9e-05	0.000171	5.1e-05	0.000905	0.00021	0.000273	0.000443
909	0.001056	0.000152	0.000124	0.001671	0.000579	0.000117	4.6e-05	9.3e-05	7e-05	0.001511	0.000873	0.000383	1.7e-05	0.001067	0.000246	0.000508	6.2e-05	0.000233	0.000187	9.1e-05	0.000262	9e-05	0.000454	6.9e-05	0.000233	0.000352	0.001372	0.000637	6.9e-05	0.000227	0.000245	0.000291	0.00082	8.9e-05	0.000215	6e-05	0.00016	0.000152	0.000928	0.000272	0.000232	0.000494
910	0.001063	0.000142	0.000113	0.001724	0.000584	0.000151	5.3e-05	0.000152	4.9e-05	0.001502	0.000793	0.000365	2.4e-05	0.001064	0.000212	0.000511	9.1e-05	0.000242	0.000172	8e-05	0.000263	6.2e-05	0.000445	3.6e-05	0.000201	0.000396	0.001333	0.000662	4.8e-05	0.000164	0.000192	0.000232	0.000822	0.000124	0.000165	4.2e-05	0.000118	0.000108	0.00095	0.000286	0.000225	0.000524
911	0.001084	0.000133	0.000118	0.001714	0.000631	0.000159	7.2e-05	0.000104	3.7e-05	0.00149	0.000771	0.000345	1.2e-05	0.001084	0.000233	0.000561	6e-05	0.000246	0.000187	0.000101	0.000239	9.4e-05	0.000441	4.3e-05	0.000225	0.000464	0.001318	0.000679	2.2e-05	0.000131	0.000161	0.00025	0.000819	0.000133	0.000133	3.7e-05	0.000133	5.4e-05	0.000971	0.000255	0.000231	0.000503
912	0.0011	0.000155	9.2e-05	0.001634	0.000662	0.000156	7.4e-05	3.2e-05	4.4e-05	0.001467	0.000841	0.000356	1e-05	0.00112	0.000283	0.000608	6.9e-05	0.00022	0.000211	0.000119	0.000204	9e-06	0.000424	4.4e-05	0.000273	0.000465	0.001348	0.000699	1.8e-05	0.000173	0.000184	0.000313	0.000829	8.5e-05	0.000157	5.5e-05	0.000147	3.7e-05	0.000978	0.000233	0.000235	0.000477
913	0.001086	0.000155	1.1e-05	0.001625	0.000595	0.000121	9e-05	5.1e-05	3.4e-05	0.001535	0.0009	0.00039	1.1e-05	0.001139	0.000264	0.000567	4.9e-05	0.000219	0.000194	7.3e-05	0.00019	6.3e-05	0.000475	4.3e-05	0.000221	0.000323	0.001334	0.000733	7.3e-05	0.000146	0.000145	0.000298	0.000867	4.6e-05	0.000158	9.3e-05	8.4e-05	0.000124	0.000936	0.000248	0.000203	0.000559
914	0.00103	0.000106	2.7e-05	0.001668	0.000589	0.000113	9.1e-05	6.5e-05	5.9e-05	0.00154	0.000849	0.000399	3.2e-05	0.00114	0.000214	0.000608	1.8e-05	0.000175	0.000201	9.8e-05	0.00018	5.7e-05	0.000533	4.9e-05	0.000222	0.000344	0.001307	0.000663	1.5e-05	0.000148	0.000186	0.000309	0.00086	5.2e-05	0.000127	7.7e-05	0.000166	0.000122	0.0009	0.000221	0.000225	0.000501
915	0.001015	0.000105	5.5e-05	0.001701	0.00061	0.000118	8.7e-05	4.7e-05	8.1e-05	0.001509	0.000799	0.000339	5.1e-05	0.001116	0.000205	0.000624	5e-05	0.000193	0.000206	9.5e-05	0.00019	2.1e-05	0.000532	9.1e-05	0.000221	0.000364	0.001331	0.000608	1.2e-05	0.000159	0.000218	0.000334	0.000824	2.9e-05	0.000127	6.9e-05	0.000193	0.000105	0.000909	0.000239	0.000215	0.000452
916	0.001062	0.000168	7.3e-05	0.001701	0.000602	0.000138	8.4e-05	6.8e-05	9e-05	0.001501	0.000818	0.000257	4.7e-05	0.001078	0.000239	0.000558	2e-05	0.000276	0.000196	7.5e-05	0.000212	2e-05	0.000482	8.2e-05	0.000192	0.000305	0.001383	0.000644	7.1e-05	0.000154	0.000187	0.000351	0.000803	6.9e-05	0.000147	6.5e-05	0.000122	0.000129	0.00096	0.000311	0.000192	0.000488
917	0.001092	0.000113	4.7e-05	0.001717	0.000569	0.000171	0.000106	7.9e-05	5.8e-05	0.001562	0.000832	0.000327	9.3e-05	0.001064	0.000206	0.000498	1.3e-05	0.000236	0.000195	0.00014	0.000226	1.1e-05	0.000507	7.7e-05	0.00026	0.000378	0.001293	0.0007	0.000116	0.000269	0.000162	0.000339	0.000872	0.000144	0.000152	4.7e-05	0.000104	0.000129	0.000969	0.000252	0.000216	0.000451
918	0.00109	0.00011	8.9e-05	0.001717	0.000536	0.000152	7.2e-05	0.000101	3.3e-05	0.001535	0.00081	0.000374	6.8e-05	0.001119	0.000198	0.000477	2.7e-05	0.000163	0.000195	0.000177	0.0002	4.5e-05	0.000548	4.1e-05	0.000257	0.000447	0.001287	0.000703	4.3e-05	0.000205	0.000151	0.000313	0.000825	9.4e-05	0.000168	3.5e-05	0.000149	0.000111	0.000905	0.000256	0.000194	0.000474
919	0.001065	0.000147	0.000133	0.001716	0.000532	0.00012	5.9e-05	0.000115	4.5e-05	0.001515	0.0008	0.000335	3e-05	0.001169	0.00018	0.00049	3.1e-05	0.000176	0.000234	0.000176	0.000208	5.2e-05	0.000536	4.3e-05	0.00023	0.000431	0.001342	0.000685	5.1e-05	0.000135	0.000177	0.000309	0.00079	7.5e-05	0.000166	5.5e-05	0.000155	7.7e-05	0.000877	0.00024	0.000191	0.000476
920	0.001039	0.000151	0.000109	0.001709	0.000565	0.000105	9.1e-05	0.000115	9.3e-05	0.001557	0.000832	0.000257	0.000109	0.001153	0.000147	0.00052	5e-05	0.00026	0.000274	0.000107	0.000251	7.8e-05	0.000469	3.5e-05	0.000234	0.000339	0.00139	0.000675	0.000118	0.000164	0.000223	0.000333	0.00084	0.000125	0.000186	0.000108	0.000107	6.8e-05	0.000917	0.000179	0.000237	0.000423
921	0.001034	0.000125	8.3e-05	0.00164	0.000559	0.000192	0.000121	8.7e-05	0.000108	0.001541	0.000884	0.000351	3.7e-05	0.001081	0.000194	0.000561	1.7e-05	0.000182	0.000203	0.000101	0.000147	8.6e-05	0.000502	6.9e-05	0.000223	0.000339	0.001363	0.000636	6.6e-05	9.5e-05	0.000204	0.000329	0.000803	0.000158	0.000112	6.5e-05	0.000101	0.000185	0.000861	0.000267	0.000149	0.000408
922	0.001066	0.000117	4e-05	0.00169	0.000573	0.000173	7.5e-05	8.7e-05	0.000125	0.001538	0.000866	0.000348	4.9e-05	0.001089	0.000167	0.000632	8e-05	0.000237	0.000183	7.5e-05	0.000204	4e-05	0.000485	0.000125	0.00028	0.000395	0.001344	0.000663	6.2e-05	0.000108	0.000172	0.000299	0.000805	0.000102	0.0002	3.2e-05	0.000191	0.000143	0.000852	0.000213	0.000115	0.000428
923	0.001066	0.000113	6.6e-05	0.001757	0.000599	0.000146	4.2e-05	7.6e-05	0.000136	0.001539	0.000851	0.000287	8.5e-05	0.001139	0.000124	0.000635	8.5e-05	0.000263	0.000181	9.2e-05	0.000254	5.7e-05	0.000469	0.000117	0.00032	0.000406	0.001317	0.000673	6.1e-05	0.000158	0.000157	0.000267	0.000851	5e-05	0.000264	3.6e-05	0.000185	6.4e-05	0.000881	0.000201	0.000166	0.000461
924	0.001012	0.000105	0.000133	0.001743	0.00061	0.000188	0.000132	2e-05	0.000123	0.001521	0.00087	0.000273	5.2e-05	0.001157	0.000114	0.000562	4.7e-05	0.000148	0.000152	0.000163	0.000196	0.000151	0.000505	9.8e-05	0.000273	0.000345	0.001275	0.000625	9e-05	0.000175	0.000209	0.000242	0.000894	7e-05	0.00016	0.000105	5e-05	9.7e-05	0.00091	0.000319	0.000241	0.000483
925	0.001041	0.000172	8.9e-05	0.001731	0.000564	0.000147	0.000117	5.4e-05	6e-05	0.001482	0.000779	0.000401	2.6e-05	0.001139	0.000179	0.000667	3.5e-05	0.000223	0.000197	0.00017	0.000206	0.000109	0.000551	0.0001	0.00021	0.000346	0.001289	0.000683	4.5e-05	0.000145	0.000189	0.000253	0.000851	0.000107	0.000124	5.2e-05	6.7e-05	0.000126	0.000898	0.00021	0.00022	0.00045
926	0.001061	0.000164	6.9e-05	0.001691	0.000582	0.000109	0.000106	8.9e-05	8.9e-05	0.001501	0.000814	0.000418	1.5e-05	0.001069	0.000158	0.000695	6.6e-05	0.000253	0.000197	0.000129	0.000236	6.5e-05	0.000552	0.000116	0.00019	0.000366	0.001287	0.000676	5.4e-05	0.000172	0.000262	0.000313	0.000805	9.9e-05	0.000173	4.2e-05	0.000111	0.000118	0.000875	0.000211	0.00022	0.00043
927	0.001059	0.000116	0.000108	0.001664	0.000613	0.000105	8.3e-05	0.000102	0.000131	0.001493	0.000848	0.000376	6.6e-05	0.001041	0.000114	0.000677	8.2e-05	0.000228	0.000192	0.000109	0.000204	5.5e-05	0.000504	0.00011	0.000215	0.000394	0.00126	0.000654	4e-05	0.000204	0.000261	0.00032	0.000795	0.00013	0.000183	4.6e-05	0.000159	0.000125	0.000846	0.000258	0.000247	0.000428
928	0.00104	0.00012	0.000163	0.001684	0.000584	0.000124	9.9e-05	2.6e-05	9.4e-05	0.00141	0.000771	0.000375	8.3e-05	0.001107	0.000108	0.000666	3.7e-05	0.000201	0.000182	0.000167	0.000167	8.2e-05	0.000435	3.6e-05	0.000251	0.000429	0.001221	0.000678	6.4e-05	0.000176	0.000128	0.000244	0.000821	0.000166	0.000105	3e-05	0.000189	0.00017	0.000826	0.000248	0.00024	0.000438
929	0.000996	0.00018	3.8e-05	0.001722	0.000535	0.000114	0.000144	9.8e-05	0.000107	0.001467	0.000802	0.000358	5.7e-05	0.001091	0.000124	0.000605	1.6e-05	0.000203	0.000213	0.000178	0.000232	8.6e-05	0.000431	8.7e-05	0.000272	0.000466	0.001205	0.000685	3.5e-05	0.000152	0.000102	0.000324	0.000799	6.3e-05	0.000202	5.6e-05	0.000168	0.000241	0.000848	0.000302	0.000141	0.000501
930	0.000948	0.000133	8.8e-05	0.001707	0.000532	0.000126	0.000169	0.000117	7.4e-05	0.001402	0.000822	0.000346	2.1e-05	0.00112	0.000131	0.000511	7.2e-05	0.000226	0.000282	0.000141	0.000258	0.000106	0.000445	9e-05	0.000255	0.000424	0.001265	0.000684	5.7e-05	0.0001	0.000145	0.000367	0.000796	5.2e-05	0.000253	7.7e-05	0.000133	0.00015	0.000889	0.00027	0.000164	0.000515
931	0.000941	0.000111	0.000155	0.001733	0.000566	0.000159	0.000104	8.1e-05	5.4e-05	0.001344	0.000827	0.000349	5.6e-05	0.001129	0.000154	0.000464	0.000101	0.000234	0.0003	0.000144	0.000219	0.000139	0.000447	5.3e-05	0.000239	0.000358	0.0013	0.000682	4.6e-05	0.000139	0.000127	0.000311	0.0008	8.9e-05	0.000261	9.1e-05	0.000123	4.8e-05	0.000874	0.00024	0.000216	0.000484
932	0.000994	0.000168	7.1e-05	0.001851	0.000592	0.000205	7.5e-05	2.8e-05	6.6e-05	0.001436	0.00083	0.000365	7.8e-05	0.001062	0.000141	0.000502	9.1e-05	0.000227	0.000218	0.000176	0.000232	0.0001	0.000431	7.9e-05	0.000254	0.000347	0.001252	0.000692	2e-05	0.000228	9.4e-05	0.000218	0.000792	0.000108	0.000261	7.6e-05	0.000108	0.00011	0.000793	0.000299	0.000196	0.000444
933	0.001062	0.000163	7.9e-05	0.001822	0.00049	0.000153	0.000104	1.3e-05	8.3e-05	0.001403	0.000757	0.000364	9.3e-05	0.001083	8.4e-05	0.000553	9.1e-05	0.000292	0.000221	0.000106	0.000265	4e-05	0.000478	9.2e-05	0.000209	0.000381	0.001385	0.000741	5.6e-05	0.00019	0.000151	0.00039	0.000827	0.000102	0.000246	7.7e-05	0.000111	0.000136	0.000828	0.000284	0.000229	0.000417
934	0.001062	0.000148	0.000105	0.001738	0.0005	0.000151	0.000198	3.2e-05	5.7e-05	0.001398	0.000796	0.000319	3.1e-05	0.001123	0.000123	0.000593	5.1e-05	0.000259	0.000272	0.000125	0.000223	6.2e-05	0.000472	5.6e-05	0.000197	0.000431	0.001323	0.000649	6.4e-05	0.000225	8.7e-05	0.000363	0.000804	7.4e-05	0.000242	6.4e-05	9.5e-05	0.000177	0.000825	0.000249	0.000186	0.000431
935	0.001048	9.2e-05	0.000126	0.001687	0.00052	0.000153	0.000208	2.9e-05	5.7e-05	0.00141	0.000862	0.000304	9.4e-05	0.001119	0.00016	0.000582	3.2e-05	0.000208	0.000274	0.000168	0.000189	0.000114	0.000465	2.7e-05	0.000196	0.000442	0.001227	0.000576	7.8e-05	0.000227	1.5e-05	0.000262	0.000789	7.4e-05	0.000235	8.1e-05	8.4e-05	0.000181	0.000822	0.0002	0.000153	0.000477
936	0.001087	1.1e-05	0.000151	0.001716	0.000478	0.000103	0.000142	6.4e-05	0.000131	0.001412	0.000832	0.000343	7.2e-05	0.001061	0.000105	0.000536	0.000126	0.000245	0.000184	0.000159	0.000254	0.000131	0.000521	5.1e-05	0.000183	0.000398	0.001322	0.000674	7.8e-05	0.000139	0.000208	0.000319	0.000851	0.000148	0.000237	5.9e-05	9.5e-05	0.000151	0.00089	0.000142	0.000193	0.000507
937	0.001003	5.5e-05	0.000208	0.001701	0.000511	8.3e-05	0.000179	5.1e-05	8.6e-05	0.001498	0.000811	0.000355	8.6e-05	0.00112	0.000161	0.00065	0.000103	0.000236	0.000171	0.000223	0.000229	0.000235	0.000493	4.7e-05	0.00032	0.000425	0.001286	0.000619	6.4e-05	0.000144	0.000155	0.000398	0.000862	0.000109	0.000167	0.000114	8.7e-05	0.000108	0.000909	0.000211	0.00018	0.000485
938	0.000937	0.000128	0.000161	0.001747	0.000533	9.3e-05	0.000236	2.8e-05	8.1e-05	0.001499	0.000778	0.000324	3.2e-05	0.001087	0.00013	0.000614	7.2e-05	0.00021	0.000211	0.000208	0.000204	0.000132	0.000508	6e-05	0.000299	0.000461	0.001273	0.000653	3.9e-05	0.000169	8.6e-05	0.000316	0.000836	0.000138	0.000184	0.000116	8.8e-05	0.000104	0.000851	0.000223	0.00021	0.00051
939	0.000947	0.000106	0.000115	0.001807	0.000497	0.000158	0.000234	2.6e-05	0.000111	0.001413	0.000755	0.000314	3.3e-05	0.001018	6.2e-05	0.000538	7.6e-05	0.00021	0.000238	0.000151	0.000226	1.8e-05	0.000521	5.6e-05	0.000199	0.000477	0.001279	0.0007	5.7e-05	0.000164	5.7e-05	0.000261	0.000786	0.000126	0.000232	0.000114	0.000114	0.000169	0.000751	0.000221	0.000205	0.000511
940	0.001027	6e-05	0.000182	0.001816	0.000448	0.000165	0.000194	1.3e-05	7.8e-05	0.001332	0.000756	0.000368	8.6e-05	0.001043	7.1e-05	0.000619	0.000133	0.000277	0.000214	0.000133	0.000288	0.000138	0.000478	8.2e-05	0.000212	0.000479	0.001263	0.000649	0.000107	0.00014	3.9e-05	0.000417	0.000745	4.4e-05	0.000241	0.000206	0.000143	0.00026	0.000691	0.00023	0.000102	0.000423
941	0.001039	0.000152	0.000134	0.001854	0.000435	0.00018	0.000176	9.3e-05	0.00021	0.001365	0.000756	0.000336	5.9e-05	0.001107	0.000144	0.000666	0.000161	0.000298	0.000277	0.000181	0.00021	0.000243	0.000472	4.5e-05	0.000278	0.000425	0.001317	0.000708	0.000107	0.000152	0.000118	0.000348	0.000825	9.5e-05	0.000262	8.4e-05	0.000135	0.000202	0.000776	0.000236	7.9e-05	0.000453
942	0.000961	0.000171	0.00017	0.001839	0.000452	0.000164	0.00022	8e-05	0.000231	0.00142	0.000794	0.00033	3e-05	0.001099	0.000121	0.000628	0.000154	0.000237	0.000312	0.000278	0.00027	0.000173	0.00048	0.000117	0.000252	0.000396	0.001272	0.000658	0.000153	0.00016	5.7e-05	0.000334	0.000824	0.000112	0.000246	9.6e-05	0.000104	0.000169	0.00085	0.000292	8.6e-05	0.000447
943	0.000881	7.8e-05	0.000231	0.001782	0.000476	0.000119	0.00022	7e-06	0.00016	0.001433	0.000788	0.000313	4.7e-05	0.001054	9.3e-05	0.000577	9.9e-05	0.000186	0.00031	0.000298	0.00033	7.5e-05	0.000497	0.000157	0.000179	0.000409	0.001222	0.000598	0.000109	0.000191	7.3e-05	0.000373	0.000754	6.8e-05	0.000242	0.000159	8e-05	0.00014	0.000813	0.000337	0.000114	0.000435
944	0.000899	3.8e-05	0.000177	0.001729	0.000487	4.9e-05	0.000152	1.6e-05	0.000142	0.001391	0.000685	0.000245	6.4e-05	0.001068	0.000204	0.000606	3e-05	0.000257	0.000163	0.000171	0.000206	0.000134	0.000514	5.6e-05	0.000178	0.000487	0.001296	0.000682	9.2e-05	0.000218	7.3e-05	0.000351	0.000709	0.000104	0.000274	8.3e-05	0.00011	0.000109	0.000671	0.000262	0.000167	0.000457
945	0.000971	0.000104	0.000188	0.001697	0.000472	4.1e-05	0.000259	5.4e-05	0.00016	0.001397	0.000721	0.000275	9.7e-05	0.00111	0.000158	0.000667	0.000161	0.000214	0.000176	0.00015	0.000214	0.000146	0.000503	6e-05	0.000192	0.000451	0.001238	0.000661	0.000122	0.000167	6.7e-05	0.000247	0.000765	0.000206	0.000224	7.3e-05	1.3e-05	0.00019	0.000679	0.000263	0.000185	0.000369
946	0.000975	0.000131	0.000243	0.001797	0.00042	0.000151	0.000298	3.8e-05	0.000125	0.00139	0.000753	0.000314	0.000101	0.001124	0.00017	0.000626	0.000115	0.000219	0.000176	0.000133	0.00023	0.000163	0.000532	0.000164	0.00016	0.000398	0.00125	0.000616	0.000106	0.000145	7.7e-05	0.000225	0.00078	0.000193	0.00024	0.000125	5.9e-05	0.000185	0.000735	0.000253	0.000126	0.000368
947	0.000962	0.000179	0.000267	0.001887	0.000397	0.000188	0.000243	4.1e-05	8e-05	0.001364	0.000748	0.000332	7.5e-05	0.001117	0.00017	0.000605	3e-05	0.000237	0.000176	0.000147	0.000208	0.000169	0.000552	0.000171	0.000151	0.000342	0.001318	0.000603	0.000102	0.000101	7.9e-05	0.000283	0.000746	0.000118	0.000273	0.000171	6.5e-05	0.000102	0.00077	0.000234	5.7e-05	0.000404
948	0.001026	5.4e-05	0.00023	0.001787	0.000456	6.7e-05	0.000241	1.8e-05	0.000133	0.001347	0.000734	0.000334	3.2e-05	0.001122	3.1e-05	0.000675	0.000146	0.000208	0.000248	0.000237	0.000175	0.000187	0.000488	0.000101	0.000247	0.000323	0.001319	0.000635	0.000104	9.6e-05	6.2e-05	0.00034	0.000735	0.000102	0.000257	7.7e-05	6.1e-05	0.000127	0.00075	0.000217	6.7e-05	0.000362
949	0.001011	0.000126	0.000147	0.00173	0.00046	0.000179	0.000178	3.5e-05	0.000208	0.001353	0.000736	0.000367	0.000108	0.001103	0.000131	0.000643	0.000114	0.000206	0.000279	0.000256	0.000194	0.00025	0.000455	0.000161	0.000199	0.000438	0.00123	0.000661	8.9e-05	7e-05	0.000117	0.00032	0.00081	8.4e-05	0.000274	0.000103	9.9e-05	0.000131	0.000723	0.000293	4.5e-05	0.000362
950	0.001016	6.7e-05	0.000188	0.001728	0.000437	0.000187	0.000216	4.7e-05	0.000166	0.001378	0.000793	0.000341	9.1e-05	0.001136	0.000132	0.000603	7.4e-05	0.00018	0.000276	0.000261	0.000267	0.000231	0.000512	0.000224	0.000179	0.000511	0.001204	0.000671	6.5e-05	0.000134	9.4e-05	0.000249	0.000843	0.000106	0.000336	0.000126	8e-05	0.000101	0.000694	0.000279	4.9e-05	0.000423
951	0.001015	5e-05	0.000236	0.00177	0.000444	0.000124	0.000277	2.4e-05	0.000107	0.001363	0.00081	0.000312	2.8e-05	0.001144	7.5e-05	0.000577	8.8e-05	0.000171	0.000262	0.000288	0.000316	0.000195	0.000562	0.000223	0.000196	0.000486	0.001194	0.000656	5.6e-05	0.000152	6.4e-05	0.000259	0.000795	0.00014	0.000372	0.00012	3.8e-05	0.000121	0.000677	0.000218	8.4e-05	0.000454
952	0.000967	3e-05	0.000163	0.001821	0.000495	3.8e-05	0.000255	7e-05	0.000177	0.001271	0.0007	0.000354	3.2e-05	0.001052	0.000155	0.000578	0.000148	0.000256	0.000263	0.000347	0.000361	0.000249	0.000484	0.000118	0.000193	0.000424	0.001122	0.000617	0.000111	0.000205	4.3e-05	0.000331	0.000708	0.000208	0.000297	0.000136	2.3e-05	0.000259	0.000681	0.00024	0.000114	0.000386
953	0.001028	9e-06	0.000246	0.001817	0.000461	0.000112	0.000341	7.7e-05	0.000115	0.001239	0.000709	0.000327	1.4e-05	0.001148	0.000199	0.000626	0.000171	0.000243	0.000278	0.000248	0.000256	0.000289	0.000456	7.4e-05	0.000186	0.000425	0.001274	0.000584	0.000104	0.000112	4e-05	0.000345	0.00067	0.000138	0.00026	0.000178	1.1e-05	0.000266	0.000646	0.000184	0.000166	0.000425
954	0.001031	4.5e-05	0.000304	0.001795	0.000383	8.4e-05	0.000432	6e-05	8.8e-05	0.001214	0.000759	0.000289	3.3e-05	0.00112	0.000123	0.000657	0.000159	0.00027	0.000273	0.000231	0.000209	0.00034	0.000421	0.000103	0.00014	0.000462	0.001314	0.000651	9.3e-05	8.1e-05	6.5e-05	0.000297	0.000693	0.0001	0.000332	0.000183	8.2e-05	0.000249	0.000644	0.000191	0.000134	0.000422
955	0.000979	6.8e-05	0.000281	0.001817	0.000331	6.3e-05	0.000444	2.7e-05	0.000141	0.001241	0.000804	0.000318	4.5e-05	0.00104	0.000125	0.000622	0.000171	0.000297	0.000309	0.000276	0.000238	0.000357	0.000419	0.000102	0.000138	0.000482	0.001235	0.000708	3.9e-05	9.5e-05	7.9e-05	0.000236	0.000737	0.000101	0.00037	0.000157	0.000119	0.000218	0.000656	0.000226	5.6e-05	0.000395
956	0.000961	3.6e-05	0.000234	0.001902	0.000366	8.7e-05	0.000357	5.7e-05	0.000225	0.00134	0.000826	0.000394	4.9e-05	0.001079	0.000306	0.000548	0.000156	0.000297	0.000358	0.00026	0.00031	0.000292	0.000485	8.2e-05	0.000261	0.000441	0.001203	0.00063	8e-05	6.3e-05	1.9e-05	0.000335	0.00075	7.7e-05	0.000276	0.000155	7.1e-05	0.000201	0.000626	0.000202	6e-05	0.000397
957	0.00095	4.7e-05	0.000252	0.001822	0.000396	0.000213	0.000384	0.00013	0.000108	0.001234	0.000795	0.000298	2.7e-05	0.001076	0.000187	0.000647	0.000181	0.00027	0.000346	0.000331	0.000289	0.000352	0.000405	0.000139	0.000278	0.00036	0.001273	0.000652	0.000227	9.8e-05	7.5e-05	0.000307	0.000759	8.7e-05	0.000323	0.000189	8e-05	0.000244	0.000567	0.000309	5.4e-05	0.000403
958	0.000912	8.5e-05	0.000261	0.00176	0.000382	0.000213	0.000329	0.000198	0.000109	0.001203	0.00072	0.000287	5.4e-05	0.001102	0.000168	0.000585	0.000146	0.000337	0.000338	0.000355	0.000279	0.000335	0.000453	0.000188	0.000167	0.000408	0.001277	0.000642	0.000239	2.9e-05	0.000121	0.000284	0.000726	0.000173	0.000284	0.000142	0.00013	0.000331	0.000554	0.000283	1.3e-05	0.000326
959	0.000887	0.000147	0.000252	0.00175	0.000364	0.000171	0.000312	0.000129	0.000205	0.001244	0.000681	0.000296	0.000111	0.001113	0.000241	0.000524	7.1e-05	0.000372	0.000299	0.000343	0.000308	0.000318	0.000569	0.000191	8.7e-05	0.000467	0.001242	0.000658	0.000128	6.9e-05	0.000106	0.000334	0.000659	0.000254	0.000266	0.000114	0.000104	0.000307	0.000567	0.000191	6.7e-05	0.00026
960	0.000935	0.000111	0.000293	0.001749	0.000375	8.1e-05	0.000492	9.5e-05	0.000238	0.001215	0.000728	0.000288	0.000168	0.001053	0.000185	0.000706	0.0001	0.00031	0.000211	0.00035	0.000332	0.000443	0.000542	0.000192	0.00017	0.000397	0.001259	0.000754	0.000141	0.000199	2.9e-05	0.000436	0.000594	0.000252	0.00045	0.000198	0.00021	0.00015	0.000567	0.000243	3.3e-05	0.000347
961	0.000967	8.4e-05	0.000304	0.001844	0.000302	8.5e-05	0.000401	0.000127	0.000112	0.00122	0.000712	0.000274	1.2e-05	0.001037	0.00019	0.000611	0.000181	0.000329	0.000207	0.000301	0.000239	0.000388	0.000464	0.000186	0.00025	0.000471	0.001171	0.000608	0.000216	8.1e-05	5.2e-05	0.0004	0.000612	0.000148	0.000293	0.000168	0.000166	0.000202	0.000611	0.000359	9.5e-05	0.00043
962	0.000946	2.9e-05	0.000298	0.001915	0.000341	9.8e-05	0.000433	0.000146	9.3e-05	0.001196	0.000695	0.000302	7e-05	0.001067	0.000213	0.00056	0.000221	0.000281	0.000239	0.000313	0.000253	0.000293	0.000409	0.000139	0.00017	0.000609	0.001205	0.000532	0.000198	9.4e-05	0.000122	0.000351	0.000771	0.000148	0.000262	0.000155	0.000107	0.00026	0.000555	0.000326	9.5e-05	0.000415
963	0.000923	9.9e-05	0.000274	0.0019	0.000436	8.7e-05	0.000531	0.0002	0.000164	0.001149	0.000712	0.000322	5.3e-05	0.00111	0.000188	0.000604	0.000191	0.000211	0.000252	0.000308	0.00034	0.000286	0.000424	0.000114	8e-05	0.000618	0.00129	0.000607	0.000149	4.4e-05	0.000216	0.000334	0.000873	0.000192	0.00034	0.00018	3.9e-05	0.000227	0.000476	0.000217	3.3e-05	0.000354
964	0.000954	5.8e-05	0.000209	0.001828	0.000361	4.9e-05	0.000455	9.5e-05	0.000142	0.001129	0.000756	0.000317	4.5e-05	0.001146	0.000124	0.000612	0.00016	0.000282	0.000205	0.000232	0.000333	0.000416	0.000498	0.000159	0.000174	0.000406	0.00124	0.000725	0.000246	5.9e-05	0.000221	0.000346	0.000715	0.000212	0.000289	0.000156	0.000116	0.000149	0.000517	0.000258	0.000125	0.000373
965	0.000907	7.7e-05	0.000239	0.001863	0.000366	6.7e-05	0.000355	9.7e-05	0.000184	0.00122	0.00073	0.000201	0.000127	0.001169	0.000149	0.00047	0.00013	0.000319	0.000181	0.000301	0.00023	0.000392	0.000474	0.000133	0.000225	0.000501	0.001293	0.000635	0.00015	0.000114	0.000113	0.000332	0.000678	0.000172	0.000306	0.000187	9.6e-05	0.000177	0.000568	0.00018	1.5e-05	0.000321
966	0.000887	0.000102	0.000244	0.001841	0.000393	8.6e-05	0.000405	0.000205	0.000198	0.001141	0.000704	0.000251	0.000145	0.001144	0.000165	0.000535	0.000118	0.00034	0.000233	0.000339	0.000216	0.000394	0.000469	0.000135	0.000255	0.000555	0.001241	0.000642	0.000153	8.1e-05	7.6e-05	0.00029	0.000714	0.000142	0.000349	0.000154	0.00016	0.000245	0.000623	0.000255	7.2e-05	0.000396
967	0.000924	0.000129	0.0002	0.001788	0.000389	0.000133	0.000464	0.000243	0.000178	0.001057	0.000682	0.000293	0.000121	0.00111	0.000126	0.000673	9.5e-05	0.000289	0.000211	0.000339	0.000248	0.000368	0.000514	0.000147	0.000275	0.000529	0.001172	0.000692	0.000214	5.3e-05	0.000124	0.00031	0.000744	0.000125	0.000337	0.000126	0.000103	0.000251	0.000689	0.000333	8.4e-05	0.000459
968	0.000965	0.000101	0.000166	0.001797	0.000326	0.000196	0.000271	8.5e-05	0.000136	0.00125	0.000645	0.000137	4e-05	0.001115	0.000186	0.00061	0.000162	0.000222	6.9e-05	0.000364	0.000285	0.000222	0.000568	0.0001	0.000254	0.000541	0.001255	0.000588	0.000171	0.000159	0.000152	0.000491	0.000708	0.00018	0.000318	0.000231	7.5e-05	0.000159	0.000771	0.000195	9.5e-05	0.000336
969	0.000861	6.9e-05	0.000241	0.001765	0.000386	0.000228	0.000216	1.2e-05	0.000128	0.001361	0.000645	0.000265	0.000105	0.001125	0.000204	0.000594	0.000142	0.000261	0.000313	0.000222	0.000261	0.000252	0.000478	0.000167	0.000246	0.000564	0.001168	0.00056	0.000148	0.000119	0.000179	0.000416	0.000686	6.4e-05	0.00021	0.000218	0.000145	0.000153	0.000575	0.000229	6.7e-05	0.000374
970	0.000901	3.2e-05	0.000338	0.001742	0.000452	0.000173	0.000329	6.8e-05	0.000125	0.001207	0.000677	0.000415	5.4e-05	0.001169	0.000217	0.000637	9.7e-05	0.000237	0.00033	0.000226	0.000187	0.00031	0.00051	0.000232	0.000161	0.00046	0.001212	0.000669	0.000139	0.000122	0.000112	0.000384	0.000626	6.4e-05	0.000242	0.000129	0.000118	0.000217	0.000493	0.000284	4.9e-05	0.000374
971	0.00098	2.2e-05	0.000381	0.001757	0.000454	8.1e-05	0.000414	0.00014	2.7e-05	0.001061	0.000715	0.00042	0.000125	0.001141	0.00021	0.00066	0.000111	0.000204	0.00022	0.0003	0.000186	0.000328	0.000578	0.000235	0.000162	0.000415	0.001271	0.000746	0.000137	0.000111	4.9e-05	0.000399	0.000662	0.000107	0.000244	4.7e-05	9.3e-05	0.0003	0.000581	0.000316	5.7e-05	0.000417
972	0.000888	6.8e-05	0.000355	0.001813	0.000377	6.4e-05	0.000292	4.6e-05	5e-05	0.001249	0.000745	0.000314	2.4e-05	0.000989	0.00025	0.000601	0.000167	0.000236	0.00033	0.000265	0.000332	0.000321	0.000504	0.000184	0.000368	0.000622	0.001143	0.000624	0.000174	9.8e-05	9.2e-05	0.000357	0.000826	0.000154	9.7e-05	8.8e-05	9e-05	0.00032	0.000668	0.000262	0.000151	0.000611
973	0.000904	9e-06	0.00024	0.001741	0.00045	9e-06	0.000276	3.3e-05	5.8e-05	0.001251	0.000701	0.000211	6.9e-05	0.00113	7.7e-05	0.000615	0.0002	0.000316	0.000253	0.000352	0.000322	0.000325	0.000477	0.000184	0.000135	0.000542	0.001226	0.000627	0.00028	0.00013	8.9e-05	0.000425	0.000772	0.000152	0.000216	0.000203	6.3e-05	0.000234	0.000515	0.00022	6.8e-05	0.000397
974	0.000909	8.3e-05	0.000232	0.001761	0.000462	0.00011	0.000349	8.6e-05	0.000128	0.00117	0.000647	0.000285	0.00012	0.001188	0.000149	0.00059	0.000142	0.000329	0.000193	0.000331	0.000218	0.000276	0.000447	0.000208	0.000121	0.000441	0.001256	0.000625	0.000237	0.000148	0.0001	0.000426	0.000752	9.4e-05	0.000265	0.000147	3.8e-05	0.000244	0.000528	0.000183	4e-05	0.000343
975	0.000945	0.000115	0.000272	0.00181	0.000398	0.000194	0.000395	0.00011	0.000172	0.00117	0.000645	0.000372	9.5e-05	0.001155	0.000223	0.000512	0.000118	0.000273	0.000205	0.000327	0.000127	0.000239	0.000419	0.000177	0.000235	0.000402	0.001221	0.000643	0.00014	0.000113	0.000121	0.000363	0.00078	0.000149	0.000291	7.4e-05	4e-05	0.00023	0.000627	0.000234	0.000106	0.000459
976	0.00105	0.00018	0.000292	0.001791	0.000359	9.4e-05	0.000327	0.000102	0.000123	0.001343	0.000737	0.000249	4.7e-05	0.001138	0.000112	0.000533	0.000143	0.000243	0.000244	0.000354	0.000317	0.000286	0.000445	0.000172	0.000152	0.000424	0.001231	0.00073	0.000222	0.000183	5e-05	0.000316	0.000777	0.000192	0.000425	0.000194	6e-05	0.000154	0.000581	0.000253	0.000114	0.000514
977	0.000835	3.4e-05	0.00038	0.001711	0.00045	9.6e-05	0.000301	0.000106	7.4e-05	0.001403	0.00075	0.000351	0.00015	0.001145	0.000162	0.000655	7.9e-05	0.000321	0.000287	0.000257	0.000258	0.000227	0.000547	0.000201	0.000156	0.000378	0.001245	0.00074	0.000255	8.7e-05	0.000136	0.000282	0.000795	0.000103	0.000385	0.00017	0.000133	0.000301	0.000697	0.000262	0.000203	0.000486
978	0.000745	4.8e-05	0.000341	0.001725	0.000481	0.000117	0.000218	6.5e-05	9e-05	0.001314	0.000734	0.000376	7.3e-05	0.001069	0.00019	0.000617	0.000107	0.000194	0.000179	0.000192	0.000288	0.000326	0.000504	0.000153	0.000169	0.000363	0.001254	0.00068	0.000169	0.0001	0.000179	0.000332	0.000748	0.000144	0.000287	0.000121	3.9e-05	0.000329	0.000621	0.000279	0.000155	0.000442
979	0.000807	7.3e-05	0.000182	0.00179	0.000466	0.000144	0.000207	5.1e-05	0.000148	0.001165	0.000711	0.000328	0.000109	0.001052	0.000123	0.00056	0.000277	6e-05	0.000164	0.000164	0.000234	0.000403	0.000389	7.5e-05	0.000168	0.000394	0.001215	0.000617	0.000174	0.000213	0.000111	0.000378	0.000678	0.000146	0.000214	0.000123	2.2e-05	0.00023	0.000553	0.000312	6.8e-05	0.000413
980	0.00086	0.000149	9.4e-05	0.001794	0.000488	0.000129	0.000352	0.000172	7e-05	0.001078	0.000691	0.00035	0.000124	0.001206	8.5e-05	0.000608	4.4e-05	0.000211	0.000387	0.000152	0.000287	0.000208	0.000395	9.1e-05	0.000133	0.000472	0.001136	0.000632	0.000231	0.000232	0.000163	0.000351	0.000659	3.1e-05	0.000165	0.000189	0.000238	0.00028	0.000753	0.000356	0.000175	0.000404
981	0.000771	4.5e-05	7.3e-05	0.001619	0.00048	8.1e-05	0.000345	7.2e-05	0.000184	0.001126	0.000699	0.000249	8.8e-05	0.001196	0.000201	0.000583	9.1e-05	0.000176	0.000219	0.00023	0.000185	0.000168	0.00059	0.000114	0.000177	0.000542	0.001282	0.000773	0.000168	0.000151	4.9e-05	0.000256	0.000636	0.000185	0.000221	5.7e-05	0.000148	0.000208	0.000753	0.000345	7.8e-05	0.000535
982	0.000802	5.8e-05	0.000176	0.001626	0.000432	0.000153	0.000156	9.4e-05	0.000232	0.00117	0.000811	0.000259	4.5e-05	0.001023	0.000188	0.000523	7.1e-05	0.000168	0.000216	0.000245	0.000211	0.000183	0.000559	0.000153	0.000183	0.000496	0.001295	0.000699	6.6e-05	0.000128	0.000114	0.000278	0.000702	0.000257	0.000236	6.3e-05	0.000124	0.000172	0.000736	0.000194	5e-05	0.000546
983	0.000892	0.000155	0.000323	0.001708	0.00042	0.000205	1.7e-05	5.6e-05	0.000148	0.001212	0.000871	0.000291	3.8e-05	0.000921	0.000153	0.000487	0.000155	0.000169	0.00028	0.000191	0.0002	0.000202	0.000428	0.00015	0.000191	0.000388	0.001212	0.000601	0.000194	0.000175	9.9e-05	0.000385	0.000786	0.000166	0.000206	5.7e-05	6e-05	0.000161	0.00079	0.000187	0.000138	0.000473
984	0.00088	0.000144	0.000371	0.001652	0.000502	0.000282	0.000151	0.000108	1e-05	0.001249	0.000724	0.000226	0.00017	0.001056	0.000144	0.000519	0.000122	0.000141	0.000217	0.000195	0.000185	0.000223	0.000432	0.000162	0.000143	0.000369	0.001176	0.000747	0.000197	0.000106	3.8e-05	0.000435	0.000806	2.7e-05	0.000196	0.000136	4.4e-05	0.000205	0.00089	0.000336	0.000253	0.000491
985	0.000984	0.000177	0.000133	0.001592	0.000514	0.000232	0.000163	0.000133	6.7e-05	0.001029	0.000616	0.000282	0.000155	0.001107	0.000222	0.000597	0.000115	0.000242	0.000197	0.000282	0.000103	0.000315	0.000439	0.000205	6.5e-05	0.000666	0.001048	0.000766	0.000199	0.000113	0.000211	0.000301	0.000702	0.000158	0.000262	0.000124	9.6e-05	0.000308	0.000806	0.00041	0.000295	0.000437
986	0.000798	5.9e-05	0.000182	0.001697	0.000425	0.0002	0.000228	5e-05	7e-06	0.001098	0.000635	0.000339	0.000154	0.001138	0.000174	0.000567	0.000216	0.000197	0.000229	0.000192	0.000199	0.000204	0.000433	0.000267	0.00013	0.000473	0.001037	0.00065	0.000147	7.7e-05	0.000116	0.000283	0.000707	7.2e-05	0.000249	6.3e-05	0.000119	0.00025	0.000688	0.00031	0.000264	0.000462
987	0.000683	0.000174	0.000252	0.001775	0.000393	0.00011	0.000253	9.3e-05	4.7e-05	0.001222	0.000736	0.000317	8.8e-05	0.001188	0.000116	0.000475	0.000179	0.000193	0.000246	0.000179	0.000272	0.000103	0.000401	0.000168	0.000181	0.000303	0.001111	0.000557	9.7e-05	0.000139	0.00015	0.000313	0.000818	6.1e-05	0.000158	9.5e-05	0.000146	0.000184	0.000682	0.000239	0.000249	0.000447
988	0.000933	9.8e-05	0.000103	0.001616	0.000524	8.2e-05	0.000169	0.000109	8.2e-05	0.0011	0.000848	0.000258	0.000278	0.001269	5.9e-05	0.000423	7.5e-05	0.000383	0.000217	0.000216	0.000236	0.000212	0.000377	8.4e-05	0.000257	0.000538	0.001171	0.000591	0.000126	0.000299	9.2e-05	0.000367	0.000881	0.00013	0.000118	0.000255	7.8e-05	0.000229	0.000868	0.00026	0.000158	0.000274
989	0.000826	9.2e-05	6.3e-05	0.001517	0.000559	8.3e-05	9e-05	0.000176	0.000128	0.001172	0.000912	0.000373	0.000128	0.001236	0.000123	0.000508	4.2e-05	0.000247	1.4e-05	0.000203	0.000224	4.9e-05	0.000584	3e-06	0.000256	0.000485	0.001121	0.00073	7.8e-05	0.000212	6.9e-05	0.000315	0.00092	5.2e-05	0.000232	0.000109	0.000134	0.000223	0.000783	0.000333	0.000293	0.000461
990	0.00068	5.9e-05	6.2e-05	0.001614	0.000426	0.00016	0.000118	0.000136	9.1e-05	0.00133	0.000884	0.000314	0.00011	0.00121	8.7e-05	0.00054	0.000178	0.000105	5.3e-05	7.4e-05	0.000169	5.8e-05	0.000701	0.000161	0.000379	0.000405	0.001104	0.000678	0.000156	0.00018	0.000127	0.000338	0.000736	0.000142	0.000155	0.000171	0.000118	0.000181	0.000742	0.000428	0.000294	0.000567
991	0.000742	6.6e-05	0.000122	0.001751	0.000417	0.000261	0.000174	4.5e-05	0.000109	0.001374	0.00082	0.000264	0.000147	0.00125	2.7e-05	0.000558	0.000217	9.9e-05	0.000132	0.000117	0.00012	6.5e-05	0.000652	0.000207	0.00031	0.00034	0.0011	0.000681	0.000138	0.000177	0.000144	0.000301	0.000643	0.000191	6.1e-05	0.000212	0.000129	0.000125	0.000774	0.000392	0.00024	0.000561
992	0.000932	7.4e-05	0.000111	0.001723	0.000623	0.00033	2e-05	5.5e-05	6.3e-05	0.001224	0.000777	0.000378	6e-05	0.001342	2.2e-05	0.000511	3.2e-05	0.000102	0.000124	0.000217	0.000135	0.000153	0.000419	2.9e-05	0.000103	0.000358	0.001054	0.000898	0.000138	0.000224	0.000183	0.000155	0.000823	4.3e-05	0.000186	0.00011	0.000187	0.000108	0.000802	0.000117	0.000221	0.000523
993	0.000763	6.3e-05	3.9e-05	0.001471	0.000707	0.000255	8.2e-05	0.000166	0.000215	0.001197	0.00069	0.000312	6.6e-05	0.001335	8.2e-05	0.000415	0.00013	0.00026	0.000328	0.000158	0.000183	0.000147	0.00045	6.1e-05	0.000388	0.000355	0.001012	0.000631	4.6e-05	2.3e-05	0.000159	0.000131	0.000746	0.000167	0.000347	6.9e-05	0.000214	0.000368	0.000784	0.000376	0.000155	0.000483
994	0.000728	5.9e-05	5.7e-05	0.001437	0.00057	0.000103	6.9e-05	6.7e-05	0.000138	0.001303	0.000711	0.000328	6.9e-05	0.001217	7.6e-05	0.000387	8e-05	0.000309	0.000295	0.000183	0.000185	3.2e-05	0.000425	0.000106	0.000302	0.000483	0.001078	0.000561	7.2e-05	0.000163	5.9e-05	0.00027	0.000859	0.000191	0.000243	7.4e-05	0.000139	0.00028	0.000871	0.000338	0.000283	0.000577
995	0.000792	8.5e-05	4.5e-05	0.001583	0.000463	4.6e-05	0.00018	0.000202	4.1e-05	0.001279	0.000712	0.000306	0.000114	0.001166	0.000101	0.000447	3.5e-05	0.000245	0.000124	0.000265	0.000155	0.000155	0.000381	0.000103	0.000174	0.000451	0.001185	0.000651	0.00014	0.00032	0.000157	0.000308	0.000808	0.000223	0.000127	6.9e-05	0.000136	0.000139	0.000945	0.000127	0.000302	0.000542
996	0.000825	0.000171	9.2e-05	0.00167	0.000558	0.000171	0.000148	5.6e-05	3.9e-05	0.001056	0.000622	0.000269	5.2e-05	0.001255	0.000282	0.00058	0.000107	0.000222	0.000156	0.0003	0.000154	0.000101	0.000432	2.4e-05	0.000341	0.000256	0.001221	0.000726	7.4e-05	0.000254	0.000112	0.000184	0.000544	0.000316	0.000269	4.6e-05	0.000212	0.000155	0.0009	0.000141	0.000163	0.000391
997	0.000713	9.4e-05	5e-06	0.001484	0.000535	0.000199	0.000222	0.00011	0.000248	0.001162	0.000684	0.000259	0.000184	0.001277	6.4e-05	0.000749	8.9e-05	0.000254	0.000171	6.3e-05	7e-05	0.000114	0.000491	0.000195	0.000146	0.000408	0.001072	0.000763	0.000146	0.000129	0.000231	0.00032	0.00097	0.000208	0.00025	6.5e-05	0.000118	0.000346	0.000842	0.000298	0.000346	0.000592
998	0.000835	0.000237	0.000187	0.001495	0.000627	0.000122	0.000183	3.6e-05	0.000183	0.001317	0.000722	0.000463	0.000135	0.001223	1.3e-05	0.000539	0.00011	0.000131	0.000166	7.9e-05	0.000124	0.000185	0.000341	5.5e-05	0.000127	0.000443	0.00126	0.000706	0.000124	0.000242	0.000167	0.000302	0.000922	0.000234	7.5e-05	7.1e-05	0.000122	0.000291	0.000901	0.00026	0.000297	0.000598
999	0.000923	0.000257	0.000154	0.001579	0.000608	0.000311	0.000192	5.8e-05	9.6e-05	0.001381	0.000836	0.000499	0.000251	0.001208	0.000238	0.000386	6.3e-05	0.000217	0.000146	0.000224	0.000211	0.000138	0.000242	0.000185	0.000211	0.000284	0.001346	0.000767	0.000106	0.000198	2.9e-05	0.000198	0.000758	0.000229	7.1e-05	0.000121	0.000164	0.000159	0.00094	0.000268	0.000297	0.00054
1000	0.000803	0.000133	0.000151	0.001574	0.000426	0.000439	0.000134	0.000173	0.000171	0.00133	0.000965	0.000253	9.3e-05	0.001265	0.000348	0.000506	0.00015	0.000292	0.000202	0.000305	0.000219	0.000221	0.000433	7.4e-05	0.00028	0.000199	0.001101	0.000937	0.00031	8.9e-05	4.8e-05	0.000148	0.000833	9.7e-05	0.000203	0.000229	0.000188	0.000151	0.00092	0.000332	0.000375	0.000537
1001	0.000874	0.000485	0.000737	0.001518	0.000474	0.000155	0.000322	0.000439	0.000476	0.001594	0.000808	0.001274	7.5e-05	0.001771	0.000868	0.000747	0.000317	0.000185	0.000466	0.0007	0.000562	0.000613	0.000846	0.000413	0.001128	0.000781	0.001221	0.000402	0.000899	0.000901	0.00099	0.000457	0.000441	0.000618	0.0009	0.000225	0.000379	0.000748	0.001883	0.000317	0.000839	0.000687
1002	0.000667	0.000755	0.000557	0.00135	0.000446	0.000399	0.000298	0.000608	0.000198	0.001583	0.000798	0.001027	3.3e-05	0.001974	0.000852	0.000853	0.000401	0.000271	0.000877	0.000562	0.000657	0.000636	0.000933	0.000379	0.001207	0.000748	0.001295	0.000266	0.001176	0.000722	0.001039	0.000466	0.000334	0.000612	0.000846	0.000261	0.000569	0.000608	0.001638	0.000127	0.000557	0.000819
1003	0.000464	0.000986	0.000271	0.001477	0.000541	0.000361	0.00021	0.000565	0.000104	0.00167	0.000497	0.00085	0.000146	0.001958	0.000748	0.000678	0.000439	0.000506	0.00093	0.000349	0.000677	0.000805	0.000936	0.000343	0.001119	0.00073	0.001188	0.000216	0.000981	0.000529	0.000736	0.000642	0.000649	0.000679	0.000499	0.000233	0.000568	0.000609	0.001421	0.000132	0.000392	0.000729
1004	0.000384	0.000922	0.000134	0.001872	0.000837	0.000581	0.000256	0.000291	0.00018	0.001948	0.000492	0.001168	0.00019	0.001894	0.00048	0.000503	0.000633	0.000498	0.000802	0.000244	0.000833	0.000654	0.000957	0.00048	0.000849	0.00085	0.000986	0.000345	0.000573	0.000108	0.000634	0.000785	0.000928	0.000909	0.000305	0.000152	0.001015	0.000781	0.001218	0.000311	0.000534	0.0005
1005	0.000605	0.000948	0.000115	0.001895	0.000874	0.000337	0.000254	0.000334	0.000251	0.001866	0.00065	0.000872	0.000382	0.001731	0.000429	0.000602	0.000657	0.000236	0.000684	0.000193	0.000704	0.000522	0.000765	0.000694	0.000803	0.000574	0.001232	0.000525	0.000325	0.000254	0.000727	0.00068	0.00108	0.000624	7.5e-05	0.00044	0.001096	0.000892	0.000992	0.000531	0.000269	0.000295
1006	0.000902	0.000876	0.000131	0.001628	0.001123	0.000111	0.000222	0.000485	0.000528	0.001898	0.000378	0.000487	0.000514	0.001638	0.000779	0.000656	0.000301	0.000276	0.00044	0.000145	0.000571	0.000335	0.000198	0.000634	0.000781	0.000561	0.001456	0.00087	0.000318	0.000104	0.000582	0.000628	0.000968	0.000442	0.000205	0.000682	0.001031	0.000945	0.001069	0.00056	0.000271	0.000636
1007	0.001025	0.000818	0.000245	0.001617	0.001159	0.000157	0.000493	0.000468	0.000846	0.001711	0.000578	0.000676	0.000391	0.001721	0.000787	0.000653	0.000329	0.000489	0.00044	9e-05	0.00046	0.000161	0.000241	0.000599	0.000706	0.000484	0.001342	0.001043	0.000379	0.000484	0.000635	0.000613	0.000884	0.000567	0.000343	0.000588	0.000981	0.000959	0.00134	0.000391	0.00043	0.000917
1008	0.001304	0.000807	0.000347	0.001547	0.000927	0.000435	0.000607	0.000593	0.00093	0.001676	0.001083	0.000707	0.000246	0.001633	0.000867	0.000641	0.00055	0.000587	0.000516	8.1e-05	0.000422	0.000295	0.000297	0.000735	0.000676	0.000469	0.001338	0.000995	0.000421	0.000551	0.000781	0.000525	0.000911	0.000382	0.000283	0.000259	0.000718	0.000745	0.001597	0.000209	0.000182	0.000952
1009	0.001255	0.000632	0.000354	0.001385	0.00079	0.000562	0.000563	0.00073	0.000863	0.001654	0.0013	0.000665	0.000286	0.001702	0.000927	0.000548	0.000453	0.000523	0.000453	5.8e-05	0.000419	0.000392	0.000193	0.000707	0.000668	0.000372	0.001317	0.0009	0.000383	0.000573	0.000762	0.000516	0.000899	0.000429	0.000241	0.000199	0.000729	0.000612	0.001661	0.000298	0.000164	0.00096
1010	0.000823	0.000291	0.000219	0.001114	0.000308	0.00046	0.000288	0.00097	0.000696	0.001648	0.001341	0.000906	0.000752	0.001988	0.000763	0.000207	8.2e-05	0.000236	7.8e-05	7.8e-05	0.000361	0.000477	0.000536	0.000603	0.000766	0.000266	0.001152	0.000625	0.000437	0.000786	0.000522	0.000598	0.001139	0.000806	0.000258	0.00021	0.000903	0.000476	0.001584	0.000125	0.000337	0.000721
1011	0.000792	0.000209	0.000202	0.001082	0.000328	0.000604	0.000235	0.001028	0.000624	0.001494	0.00144	0.001075	0.000858	0.002164	0.000691	0.000189	0.000216	0.000234	0.000164	0.000103	0.000258	0.000658	0.000733	0.000432	0.000709	0.000174	0.0012	0.000646	0.00055	0.00078	0.000388	0.000694	0.001176	0.000768	0.000332	0.000189	0.000815	0.000463	0.001521	8.2e-05	0.000419	0.000779
1012	0.000672	0.00016	0.000242	0.000894	0.000709	0.00115	0.000564	0.001026	0.000212	0.001033	0.001605	0.000954	0.00074	0.002413	0.000856	0.000237	0.000488	0.000116	0.000191	0.000405	0.000381	0.001038	0.000875	0.000296	0.000523	0.000255	0.001553	0.00063	0.000678	0.000312	0.000282	0.001103	0.000996	0.000523	0.00044	0.000133	0.000625	0.000394	0.001371	0.000471	0.000395	0.001129
1013	0.000718	0.00013	0.000186	0.000957	0.000861	0.001144	0.000703	0.001004	0.000147	0.000979	0.001523	0.000847	0.000657	0.002522	0.000866	0.000293	0.000502	0.000104	0.00016	0.000546	0.000486	0.00112	0.000991	0.000418	0.000502	0.000439	0.001581	0.000609	0.000555	0.000178	0.000289	0.00118	0.000972	0.000569	0.000478	0.000155	0.000697	0.000367	0.001196	0.00064	0.000411	0.001147
1014	0.001003	0.000198	0.000208	0.001437	0.00119	0.00089	0.000556	0.000936	0.000274	0.0011	0.001314	0.000862	0.000474	0.002711	0.00064	0.000404	0.000329	0.00016	0.000237	0.000683	0.00062	0.001053	0.000989	0.000516	0.000386	0.000721	0.001498	0.000894	0.000242	0.000302	0.000289	0.001125	0.000958	0.000598	0.000521	0.000511	0.000825	0.000331	0.000992	0.000728	0.000392	0.001117
1015	0.001227	0.000162	0.000226	0.001495	0.001395	0.0008	0.000596	0.000699	0.000592	0.001267	0.001133	0.000766	0.000232	0.002435	0.000621	0.00034	0.000307	0.000428	6e-05	0.000886	0.000514	0.001051	0.000796	0.000507	0.000347	0.000762	0.001433	0.000899	0.000544	0.000721	6.4e-05	0.001008	0.001023	0.000417	0.000562	0.000679	0.000806	0.0005	0.000563	0.000562	0.00032	0.000909
1016	0.001188	0.000348	0.000288	0.001397	0.001211	0.000527	0.000744	0.000649	0.000741	0.001382	0.000668	0.00043	0.000308	0.002035	0.000467	0.000227	0.000126	0.000332	0.000392	0.000661	0.000525	0.001039	0.000659	0.000491	0.000708	0.000857	0.001535	0.000808	0.001046	0.000673	0.000273	0.00084	0.00119	0.000549	0.000544	0.000575	0.000661	0.000512	0.000495	0.000605	0.000403	0.000609
1017	0.00084	0.000365	0.000238	0.001702	0.000876	0.000395	0.000799	0.000678	0.000693	0.001748	0.000321	0.000164	0.0005	0.001886	0.000461	0.000421	5.4e-05	0.000253	0.00028	0.000321	0.000318	0.001022	0.000618	0.000484	0.000737	0.000794	0.001435	0.000815	0.001028	0.000397	0.000318	0.000589	0.001287	0.000478	0.000114	0.000588	0.000583	0.000499	0.000887	0.000485	0.000388	0.00046
1018	0.000619	0.000361	0.000318	0.001664	0.000775	0.000344	0.000579	0.000565	0.000743	0.00193	0.000361	0.000314	0.000379	0.001919	0.000585	0.000792	0.000206	0.000193	0.000307	1.8e-05	0.000174	0.000707	0.000462	0.000276	0.000779	0.000736	0.001592	0.000621	0.000619	0.000525	0.000558	0.000578	0.001243	0.0004	0.000291	0.000328	0.000526	0.000763	0.00091	0.000381	0.000401	0.000563
1019	0.00068	0.0004	0.000279	0.001651	0.000907	0.000307	0.000363	0.000359	0.000526	0.001769	0.000473	0.000521	0.000373	0.001872	0.000508	0.000837	0.000518	0.000154	0.00066	0.000447	0.000193	0.000321	0.000539	0.000383	0.000675	0.000928	0.001823	0.000657	0.00052	0.000466	0.000572	0.00085	0.001272	0.000541	0.000293	0.00017	0.000389	0.000295	0.001267	0.000394	0.000441	0.0007
1020	0.00069	0.00026	0.00034	0.001801	0.001086	0.000331	0.00047	7.4e-05	0.000107	0.001819	0.000511	0.000542	0.00021	0.00196	0.00054	0.001031	0.000331	7.2e-05	0.000943	0.000436	0.000182	0.000392	0.000624	0.000185	0.00051	0.000639	0.001627	0.000763	0.000306	0.00046	0.000585	0.00081	0.001182	0.000584	0.000222	0.00021	0.000365	7.3e-05	0.001738	0.000575	0.000474	0.00076
1021	0.000729	0.000293	0.00035	0.00165	0.001224	0.000483	0.000509	0.000177	0.000116	0.001834	0.000878	0.000515	4.8e-05	0.002061	0.000403	0.000915	0.000283	0.00014	0.000655	0.00024	0.000337	0.000467	0.000582	0.000522	0.000615	0.000661	0.001782	0.000572	0.000562	0.000468	0.000667	0.000765	0.000913	0.000655	0.000502	0.000167	0.000438	0.000117	0.001864	0.000662	0.000528	0.000687
1022	0.000843	0.0003	0.000341	0.001526	0.001253	0.000531	0.000441	0.00023	0.000222	0.001754	0.001096	0.000637	2.4e-05	0.001997	0.000388	0.000794	0.000157	0.000144	0.000486	0.000184	0.000358	0.000517	0.000607	0.0005	0.000629	0.000659	0.001779	0.000509	0.000642	0.000464	0.000659	0.000629	0.000884	0.000609	0.000564	0.000113	0.000365	0.00018	0.001798	0.000642	0.000559	0.000645
1023	0.001021	0.000449	0.000354	0.001373	0.001091	0.00048	0.000322	0.000153	0.000524	0.001379	0.00143	0.000845	0.000197	0.00163	0.000487	0.000581	0.000433	0.000172	0.000189	0.000185	0.000312	0.001022	0.000407	7.3e-05	0.000785	0.00067	0.001594	0.000576	0.000613	0.000462	0.000682	0.000298	0.000974	0.000494	0.000445	0.000392	0.000114	0.000491	0.001803	0.000678	0.000549	0.000579
1024	0.001125	0.000423	0.000349	0.001353	0.001	0.000502	0.000357	0.000223	0.000534	0.001341	0.001432	0.00086	0.000119	0.001731	0.000549	0.000476	0.000518	0.000258	0.000181	0.000146	0.000269	0.001131	0.000526	7.4e-05	0.000807	0.000691	0.001509	0.000509	0.000652	0.000436	0.000659	0.000475	0.001041	0.000549	0.000356	0.000424	0.000211	0.000696	0.001843	0.00068	0.000497	0.000583
1025	0.001348	0.000342	0.000235	0.001302	0.000848	0.000497	0.000325	0.000357	0.000666	0.001478	0.001311	0.000892	0.000156	0.002138	0.00043	0.000246	0.000455	0.000361	0.0004	2.7e-05	0.00015	0.000955	0.000755	0.000143	0.000692	0.000596	0.00157	0.00035	0.00076	0.000384	0.000609	0.001035	0.00115	0.000603	5.6e-05	0.000271	0.000438	0.000988	0.001653	0.000555	0.000446	0.00066
1026	0.001405	0.000356	0.0002	0.001265	0.000839	0.000416	0.00037	2.8e-05	0.000602	0.001558	0.000963	0.000954	9.4e-05	0.002111	0.000578	0.000311	0.000581	0.000397	0.000233	0.000212	0.000231	0.0006	0.00107	0.000186	0.000622	0.000376	0.001331	0.000308	0.000642	0.000396	0.000353	0.001208	0.001294	0.00058	7.3e-05	0.000131	0.000369	0.001034	0.001385	0.000494	0.000147	0.000616
1027	0.001147	0.000453	0.000347	0.001114	0.0009	0.00013	0.000241	8.3e-05	0.000228	0.001634	0.00074	0.001036	0.000165	0.002104	0.00078	0.000636	0.000336	0.000342	0.000162	0.000188	0.000229	0.00066	0.001223	0.0001	0.000691	0.000137	0.000976	0.00034	0.00049	0.000444	0.000316	0.001014	0.001195	0.00049	0.000343	0.000223	0.000392	0.000944	0.001394	0.000353	0.000102	0.000594
1028	0.000754	0.00042	0.000584	0.001133	0.00089	0.000197	0.000279	0.000116	0.00018	0.001932	0.000652	0.000862	0.000303	0.002172	0.000907	0.000641	0.000427	0.000274	0.000324	4.1e-05	0.000388	0.00069	0.001181	0.000214	0.000638	0.000469	0.001318	0.000369	0.0005	0.000309	0.000207	0.00066	0.00088	0.000665	0.000707	0.0003	0.000408	0.000681	0.001484	0.000123	0.00012	0.000631
1029	0.000606	0.000439	0.000533	0.001209	0.000613	0.000421	0.000194	0.000325	0.000339	0.001985	0.000658	0.000965	0.000541	0.001937	0.000984	0.000695	0.0005	0.000154	0.000358	5.8e-05	0.000501	0.000796	0.000949	0.000427	0.000673	0.000557	0.001655	0.000491	0.000427	0.000425	9.2e-05	0.000174	0.000764	0.000614	0.000863	0.000172	0.000262	0.000626	0.001518	0.000426	0.000363	0.000499
1030	0.000709	0.000425	0.000502	0.001155	0.000362	0.000348	0.000166	0.000356	0.000388	0.001912	0.001098	0.001014	0.00048	0.001937	0.000977	0.000547	0.000355	0.000355	0.000484	0.00012	0.000655	0.001036	0.000583	0.000606	0.000593	0.000425	0.001584	0.000447	0.000586	0.000728	0.000387	0.000239	0.000906	0.00066	0.000992	0.000284	0.000324	0.00046	0.001559	0.000495	0.000547	0.000326
1031	0.000822	0.000441	0.000337	0.001308	0.000338	0.000407	0.000381	0.000336	0.000449	0.001759	0.001387	0.000657	0.000474	0.001929	0.000754	0.000492	0.000429	0.000396	0.000547	0.000389	0.000594	0.000941	0.000417	0.000492	0.000444	0.000267	0.001799	0.000501	0.000692	0.000736	0.000518	0.000505	0.001093	0.000617	0.001129	0.000356	0.000494	0.000387	0.00148	0.000281	0.000699	0.00026
1032	0.000981	0.000488	0.000227	0.001647	0.000396	0.000442	0.000607	0.000358	0.000514	0.001745	0.001163	0.000663	0.000595	0.001966	0.000545	0.000708	0.000405	0.000206	0.000378	0.000222	0.000449	0.000721	0.000511	0.00018	0.00038	0.000384	0.001822	0.000797	0.000679	0.000335	0.000805	0.000833	0.001233	0.000337	0.000682	0.000238	0.00051	0.000414	0.00149	0.000491	0.000918	0.00036
1033	0.001059	0.000378	0.000426	0.001683	0.00058	0.000413	0.00062	0.000449	0.000364	0.001783	0.000955	0.000708	0.000425	0.002017	0.000428	0.000582	0.000406	0.000189	0.000479	0.000147	0.000349	0.000731	0.00043	0.000153	0.000431	0.000433	0.001246	0.000863	0.000741	0.000136	0.000724	0.000925	0.001343	0.000309	0.000381	7.5e-05	0.000357	0.00044	0.00145	0.000677	0.000842	0.000404
1034	0.000937	0.000488	0.000408	0.001642	0.000768	0.000335	0.000379	0.000469	0.000331	0.00164	0.00086	0.000642	0.000382	0.001859	0.000284	0.000443	0.000192	5.1e-05	0.000682	0.000282	0.000297	0.000767	0.000372	0.00036	0.000446	5e-05	0.001181	0.000985	0.000542	0.00033	0.000417	0.000602	0.001214	0.000496	0.000473	0.000259	0.000512	0.000616	0.001226	0.000747	0.000619	0.000315
1035	0.00097	0.000519	0.000326	0.001728	0.000812	0.000639	0.000154	0.000398	0.000222	0.001688	0.000845	0.000648	0.000317	0.002086	0.000156	0.000237	0.000343	0.00028	0.000665	0.000462	0.000223	0.000558	0.000657	0.000337	0.000638	0.000455	0.0011	0.000977	0.00046	0.000372	0.00037	0.000364	0.000998	0.000326	0.000541	0.000223	0.00048	0.00046	0.001095	0.000634	0.000473	0.00047
1036	0.001086	0.000321	0.000254	0.001664	0.000714	0.000792	0.000243	0.000449	0.000311	0.001649	0.001018	0.000674	0.000168	0.002397	0.000401	0.000167	0.000287	0.000315	0.000539	0.000317	0.000478	0.000308	0.000747	0.000281	0.000833	0.000679	0.000907	0.000623	0.000551	0.000257	0.00062	0.000566	0.001127	0.000381	0.000184	9e-05	0.000446	0.000559	0.000885	0.000613	0.000563	0.000443
1037	0.001066	0.000325	0.000173	0.001559	0.000733	0.000756	0.000236	0.000443	0.000377	0.001681	0.001109	0.000662	0.000147	0.00233	0.000441	0.000157	0.000164	0.000356	0.000551	0.000227	0.000505	0.000238	0.000715	0.000382	0.000895	0.000798	0.000911	0.000556	0.000576	0.00027	0.000801	0.000629	0.001169	0.00055	7.5e-05	0.000193	0.000479	0.000632	0.00083	0.000559	0.000525	0.000449
1038	0.00089	0.000418	0.000191	0.001298	0.00078	0.000585	0.000269	0.00045	0.00039	0.001674	0.001096	0.000568	0.00025	0.001939	0.000367	4.9e-05	0.00016	0.000545	0.000624	0.000257	0.000489	0.00013	0.000675	0.00047	0.00094	0.000823	0.001169	0.000689	0.000528	0.000356	0.001106	0.000691	0.001179	0.000875	0.0001	0.000272	0.00055	0.000714	0.000767	0.00045	0.000498	0.000508
1039	0.000794	0.00044	0.000149	0.001422	0.000848	0.000737	0.000355	0.000343	0.00046	0.001946	0.0011	0.000417	8.7e-05	0.001834	0.000619	0.000386	0.000157	0.000582	0.000305	0.000477	0.000463	7.6e-05	0.000773	0.000414	0.000969	0.000603	0.001303	0.000766	0.000573	0.000378	0.001235	0.000872	0.001286	0.00071	0.000213	0.000278	0.000521	0.00076	0.001042	0.000322	0.000646	0.000682
1040	0.000753	0.000558	0.000224	0.001338	0.000874	0.00043	0.000435	0.000253	0.000492	0.002234	0.001142	0.000445	0.000231	0.001842	0.00071	0.000898	0.000439	0.000437	0.000253	0.000689	0.000431	0.000205	0.000754	0.000357	0.000724	0.000355	0.001077	0.000687	0.000596	0.000392	0.001213	0.001104	0.001365	0.00061	0.000398	0.000295	0.00053	0.000581	0.001346	0.00042	0.000768	0.000634
1041	0.000705	0.000485	0.000177	0.001062	0.000894	0.000478	0.000207	0.000245	0.000318	0.002207	0.00105	0.00066	0.000151	0.001662	0.000763	0.000984	0.000563	0.000546	0.000531	0.00075	0.000384	0.000566	0.000573	0.000277	0.000689	0.000396	0.00105	0.000764	0.000663	0.000286	0.000878	0.000904	0.00108	0.000765	0.000395	0.000289	0.000583	0.000374	0.001665	0.000516	0.000582	0.000575
1042	0.000732	0.000443	0.000193	0.001197	0.000782	0.000379	5.6e-05	0.000409	0.000136	0.001933	0.001052	0.000693	0.000174	0.001755	0.000771	0.000931	0.000547	0.000344	0.000757	0.000556	0.000555	0.000768	0.000664	0.000123	0.000738	0.000388	0.001088	0.000465	0.000719	0.000354	0.00047	0.000663	0.00083	0.000563	0.00032	6e-05	0.000705	0.000223	0.001851	0.00068	0.000443	0.000503
1043	0.000586	0.000389	0.000227	0.001245	0.00072	0.000247	0.000245	0.000413	0.000216	0.001824	0.001067	0.000754	9e-05	0.00185	0.000492	0.000846	0.000732	0.000397	0.000726	0.000312	0.000714	0.000698	0.000759	0.000228	0.000578	0.000183	0.001155	0.000285	0.000711	0.000678	0.000499	0.000671	0.000845	0.000262	0.000493	4.5e-05	0.000713	0.000261	0.001723	0.000597	0.000322	0.000436
1044	0.000547	0.0004	5e-06	0.001282	0.000767	9.5e-05	0.000286	0.000391	0.000238	0.001687	0.001036	0.000823	0.000183	0.00194	0.000315	0.000477	0.00082	0.000291	0.000703	0.00025	0.000551	0.000812	0.000613	0.000295	0.000653	0.000134	0.001339	0.000503	0.000667	0.0005	0.00035	0.000569	0.000797	0.000541	0.000617	0.000122	0.000551	0.000454	0.001554	0.000238	0.000149	0.000598
1045	0.000691	0.000418	0.000122	0.001686	0.000752	0.000198	9.3e-05	0.000451	0.000368	0.001839	0.000916	0.000784	0.000313	0.002019	0.00021	0.000247	0.000826	0.000382	0.000691	0.000227	0.000425	0.000837	0.00053	0.000317	0.000621	0.000205	0.001416	0.0006	0.000432	0.000548	0.000282	0.000515	0.000839	0.000541	0.000861	0.000287	0.000515	0.000582	0.001225	0.00024	4.1e-05	0.000686
1046	0.000615	0.000218	0.000184	0.001809	0.000798	0.00032	0.00012	0.00026	0.000428	0.002002	0.000953	0.000875	0.000385	0.002004	0.000297	0.000198	0.000686	0.000605	0.000565	0.000136	0.000406	0.000633	0.000487	0.000232	0.000428	0.00021	0.001338	0.000946	0.000216	0.000542	0.000563	0.000347	0.000825	0.000388	0.000965	0.000354	0.000397	0.000759	0.000929	0.000376	0.000175	0.000491
1047	0.000562	0.000242	0.000357	0.001634	0.00081	0.000323	9.7e-05	2.1e-05	0.000222	0.001959	0.000906	0.000991	0.000401	0.00201	0.00046	0.000321	0.000349	0.00062	0.000476	0.000279	0.00028	0.000618	0.000523	0.000113	0.000389	0.000266	0.001271	0.001232	0.000244	0.000237	0.000659	0.000265	0.000812	0.000433	0.000899	0.000434	0.000249	0.000616	0.00106	0.000215	0.000306	0.000441
1048	0.000598	0.000397	0.000247	0.001758	0.00078	0.000345	0.000308	0.000112	4.2e-05	0.001963	0.000862	0.001247	0.000316	0.001802	0.000274	0.000356	0.000372	0.000214	0.000263	0.000282	0.000155	0.000467	0.000374	0.000256	0.000126	0.000101	0.001375	0.001031	0.000132	9.1e-05	0.000789	0.000381	0.000792	0.000121	0.000761	0.000454	0.000362	0.000489	0.001074	0.000473	0.000436	0.000677
1049	0.000453	0.000233	0.000245	0.001616	0.000778	0.000372	0.000456	0.000195	0.000136	0.001762	0.00083	0.001459	0.000386	0.001587	0.000188	0.00043	0.000339	0.000245	0.00029	0.000177	0.000196	0.000343	0.000318	0.000264	0.000221	0.00016	0.001492	0.000705	0.000238	0.000238	0.000957	0.000338	0.000817	3.1e-05	0.000849	0.000322	0.000674	0.000624	0.001137	0.000766	0.000468	0.000568
1050	0.000362	0.000311	0.000272	0.00139	0.000886	0.000244	0.000561	0.000428	0.000216	0.001696	0.000794	0.001392	0.000282	0.001554	0.000337	0.000679	0.000468	0.000431	0.000236	0.000165	0.000132	0.000381	0.000508	0.000305	0.000216	0.000174	0.001547	0.000618	0.000382	0.000265	0.000878	0.000429	0.000956	7.2e-05	0.000709	0.000128	0.000799	0.000719	0.001368	0.000839	0.00016	0.000396
1051	0.000375	0.000424	0.000294	0.001364	0.000823	0.000186	0.000522	0.000528	0.000301	0.001665	0.000804	0.001309	0.000192	0.0015	0.000296	0.000731	0.000576	0.000519	0.000178	0.000197	0.000167	0.000411	0.000585	0.000326	0.000268	8.1e-05	0.001591	0.000616	0.000443	0.000295	0.000877	0.000517	0.000991	0.000127	0.000662	0.000206	0.000762	0.000666	0.001377	0.000877	5e-06	0.000375
1052	0.000472	0.000549	0.000233	0.001496	0.000587	0.000157	0.000324	0.000502	0.000466	0.001736	0.00085	0.001242	0.000207	0.001571	9.6e-05	0.000568	0.000682	0.000527	3.9e-05	0.000283	0.000289	0.000426	0.000649	0.000251	0.000423	0.00022	0.001645	0.000646	0.000457	0.000374	0.000906	0.000583	0.000945	0.000213	0.000445	0.00021	0.000637	0.00056	0.001135	0.000948	0.000224	0.000481
1053	0.0006	0.000462	0.000198	0.001334	0.000438	0.000142	0.000158	0.000411	0.000402	0.001746	0.000854	0.000996	0.000344	0.001549	0.000399	0.000595	0.000545	0.000312	0.000169	0.00022	0.000161	0.000593	0.000646	0.000242	0.000618	0.000233	0.001421	0.00088	0.000555	0.000439	0.000792	0.000545	0.001054	6.4e-05	0.000555	5.1e-05	0.000562	0.000478	0.001024	0.001004	0.00045	0.000484
1054	0.000684	0.00072	0.000191	0.001456	0.000564	0.000189	6.2e-05	0.000427	0.000353	0.001794	0.000988	0.00081	0.000335	0.001497	0.000355	0.000756	0.000376	0.0004	0.000314	0.000233	0.000162	0.000638	0.000625	0.000388	0.000846	0.000253	0.001219	0.001064	0.000647	0.000561	0.00056	0.000522	0.001305	8.5e-05	0.000613	7.3e-05	0.000619	0.000496	0.001073	0.000806	0.000391	0.000417
1055	0.00074	0.000709	0.000229	0.001762	0.000517	0.000166	0.000278	0.00033	0.000195	0.001772	0.001138	0.000738	0.00036	0.001408	2.9e-05	0.000811	0.000409	0.00053	0.000477	0.000225	0.000405	0.000573	0.000489	0.000332	0.000764	0.000205	0.001075	0.001065	0.000681	0.000466	0.000255	0.000333	0.001054	0.00022	0.000713	0.000197	0.000481	0.000666	0.00092	0.000601	0.000169	0.000508
1056	0.000806	0.000241	0.000372	0.001822	0.000513	0.000354	0.000232	0.000338	5.4e-05	0.001903	0.000991	0.000684	0.000131	0.001485	0.000115	0.000803	0.000519	0.00042	0.000448	0.000139	0.0007	0.000502	0.000462	0.000172	0.000388	0.000148	0.00095	0.000935	0.000692	0.000337	0.000104	0.000414	0.001012	0.000467	0.000526	0.000394	0.000417	0.000913	0.000924	0.000798	0.0002	0.000433
1057	0.000641	0.000178	0.000527	0.001815	0.000772	0.000417	0.000321	0.000229	0.000189	0.001807	0.000945	0.000752	0.000115	0.001803	0.00013	0.00064	0.000602	0.000173	0.000551	0.000463	0.00075	0.000374	0.000437	0.000166	0.000384	0.000247	0.000973	0.0008	0.000523	0.000434	0.00025	0.000415	0.001067	0.000337	0.000472	0.000305	0.000627	0.000811	0.001114	0.00085	0.000143	0.000474
1058	0.000494	0.000622	0.000417	0.001843	0.000914	0.000417	0.000406	0.000182	0.000363	0.001454	0.000788	0.000584	0.000217	0.001822	0.000215	0.000508	0.000829	0.000295	0.000573	0.000362	0.000471	0.000512	0.000271	0.000241	0.000428	0.000138	0.001114	0.000957	0.000142	0.000372	0.000272	0.000374	0.000784	0.00027	0.000363	0.000234	0.000664	0.000752	0.001228	0.000649	0.00022	0.000722
1059	0.000535	0.000461	0.000394	0.001752	0.000962	0.00055	0.000265	0.00032	0.000453	0.001511	0.000698	0.000386	0.000364	0.001726	0.000143	0.000547	0.000695	0.000542	0.00051	0.000294	0.000204	0.000522	0.000293	0.000299	0.000354	0.000273	0.001404	0.001154	0.000289	0.000335	0.000285	0.000536	0.000819	0.000364	0.000478	0.000207	0.000682	0.000684	0.001214	0.000687	0.000257	0.000759
1060	0.000734	0.000445	0.000224	0.001535	0.000978	0.000511	0.000159	0.000346	0.000514	0.001572	0.000775	0.000242	0.000261	0.001842	0.000113	0.000679	0.000358	0.000275	0.000261	0.000434	0.000152	0.000535	0.000385	0.000194	0.000498	0.000311	0.001558	0.001302	0.000207	0.000334	0.000318	0.000446	0.000987	0.000448	0.000345	7.9e-05	0.000728	0.000585	0.001173	0.000604	0.000229	0.000683
1061	0.000927	0.00058	0.000215	0.001468	0.001153	0.000454	0.000123	0.000358	0.000435	0.001565	0.000678	0.000258	7.2e-05	0.001789	0.000235	0.000834	0.000204	7.7e-05	8.2e-05	0.000664	5.5e-05	0.000675	0.000682	0.000123	0.000465	0.000353	0.001576	0.001246	0.000318	0.000259	0.000242	0.000439	0.000829	0.000598	0.00018	0.000182	0.000542	0.000609	0.00123	0.000477	0.000258	0.000578
1062	0.000886	0.000498	0.00032	0.001496	0.001391	0.000517	8.4e-05	0.00054	0.000215	0.002018	0.000796	0.00045	4.5e-05	0.001683	0.000228	0.000747	0.000387	0.000142	5.8e-05	0.000708	0.00013	0.000596	0.000832	0.000207	0.000409	0.000418	0.001635	0.001167	0.000488	0.000229	0.000283	0.000635	0.000894	0.000559	9.4e-05	0.00029	0.000499	0.000539	0.001319	0.000472	0.000367	0.000476
1063	0.000804	0.000532	0.000416	0.001525	0.001212	0.000457	0.000183	0.000482	0.000439	0.002111	0.001091	0.000495	0.000264	0.001793	0.000244	0.000483	0.00032	0.000416	0.000142	0.000365	0.000185	0.00051	0.000715	0.000258	0.00042	0.000353	0.001594	0.001096	0.000702	0.000297	0.000207	0.000695	0.001044	0.000436	0.000129	0.000239	0.000584	0.000405	0.001222	0.000376	0.000349	0.000607
1064	0.000761	0.000425	0.000462	0.001559	0.001038	0.000456	0.000231	0.000402	0.000519	0.00204	0.001253	0.000578	0.000414	0.00189	0.000285	0.000422	0.00027	0.000395	0.000146	0.000256	0.000247	0.000497	0.000725	0.000228	0.000476	0.000327	0.001533	0.000985	0.000792	0.000299	0.000216	0.00069	0.001094	0.000471	7.5e-05	0.000138	0.000619	0.000401	0.001182	0.000319	0.000392	0.000604
1065	0.000691	0.000115	0.000411	0.001679	0.000661	0.00053	0.000296	0.000286	0.000419	0.001746	0.001414	0.000754	0.00051	0.001969	0.000263	0.000282	0.000119	0.000294	9.8e-05	0.000312	0.000328	0.000484	0.000661	0.000182	0.000559	0.000434	0.001452	0.000827	0.000623	0.000278	0.000276	0.000708	0.001127	0.000651	0.000137	0.000174	0.000721	0.000461	0.001318	0.000244	0.000448	0.000743
1066	0.000492	0.000206	0.000399	0.001708	0.000549	0.000519	0.000273	0.000394	0.000221	0.001719	0.001415	0.000782	0.000595	0.002004	0.00015	0.000323	0.000137	0.000376	0.000185	0.00028	0.000222	0.000444	0.000418	0.000139	0.00073	0.000692	0.001397	0.000868	0.000557	0.00022	0.000378	0.000519	0.001112	0.000503	0.000367	0.000288	0.000563	0.00054	0.001315	0.000463	0.000394	0.000723
1067	0.000338	0.000202	0.00036	0.001701	0.000403	0.000283	0.000189	0.000452	0.000337	0.001381	0.001273	0.000662	0.000783	0.002082	0.000302	0.000506	0.000253	0.000367	0.000168	0.000106	0.00057	0.000492	0.00024	8.6e-05	0.000643	0.000544	0.001273	0.000825	0.000737	0.000115	0.000668	0.000363	0.001001	0.000432	0.000405	0.000532	0.000344	0.000477	0.001001	0.000635	0.00018	0.000454
1068	0.000538	0.000394	0.000295	0.001615	0.000465	0.000159	0.000278	0.000527	0.000361	0.001189	0.001106	0.000641	0.00066	0.002211	0.00043	0.000713	0.000124	0.000544	0.000257	0.000189	0.000664	0.000583	0.000355	6.4e-05	0.000476	0.000491	0.001341	0.000689	0.000648	2.8e-05	0.000668	0.000329	0.000784	0.000476	0.00035	0.000586	0.000302	0.000373	0.00106	0.0006	0.000228	0.000164
1069	0.000695	0.000421	0.000295	0.001364	0.000806	0.000194	0.000299	0.00049	0.000292	0.001236	0.000949	0.000651	0.000278	0.00227	0.000357	0.000699	2.2e-05	0.000481	0.000364	0.000218	0.00063	0.00059	0.000461	4.9e-05	0.000411	0.000685	0.001495	0.000672	0.000399	0.000115	0.000754	0.000432	0.000588	0.000333	0.000337	0.000629	0.000258	0.000233	0.001256	0.000525	0.000186	0.000261
1070	0.000756	0.000521	0.000223	0.001219	0.001013	0.000244	0.000405	0.000507	0.000179	0.001262	0.000975	0.000565	0.000127	0.002234	0.000261	0.000551	0.000265	0.000494	0.000288	5.5e-05	0.000684	0.000474	0.00061	7.1e-05	0.000211	0.000534	0.001492	0.000662	0.000453	0.00034	0.000602	0.000499	0.000619	0.000402	0.000233	0.000577	0.000317	0.000137	0.00129	0.000371	0.000218	0.000613
1071	0.000946	0.000463	0.000106	0.001116	0.001009	0.00011	0.000606	0.000523	2.4e-05	0.001521	0.000991	0.000536	9.6e-05	0.002346	0.000252	0.0005	0.000308	0.000484	0.000298	0.000151	0.000446	0.00044	0.000714	0.000135	0.000332	0.00023	0.001404	0.000666	0.000508	0.000328	0.000488	0.000378	0.000755	0.000493	0.00013	0.000493	0.000307	0.000167	0.001274	0.000283	0.000312	0.000761
1072	0.000785	0.000295	5.4e-05	0.001102	0.000902	0.000156	0.000649	0.000413	0.000205	0.001753	0.001032	0.000564	3.4e-05	0.002348	8.6e-05	0.00058	0.000398	0.000391	0.000253	0.00017	0.00043	0.000385	0.000693	0.000203	0.000707	0.000215	0.001276	0.000663	0.000552	0.00029	0.00064	8e-05	0.00086	0.000492	0.000207	0.000387	0.000204	0.000352	0.001326	0.000325	0.000561	0.000837
1073	0.000698	0.000189	0.000134	0.001084	0.000657	4.5e-05	0.000598	0.000344	0.000239	0.001909	0.00095	0.00057	0.000129	0.002082	0.000162	0.000585	0.000363	0.000269	0.000446	0.000242	0.000573	0.000195	0.000487	0.000287	0.00086	0.000135	0.001177	0.000613	0.000706	0.000432	0.000545	0.000115	0.000913	0.000495	0.000166	0.00032	0.000104	0.000544	0.00122	0.000469	0.000572	0.000861
1074	0.000597	0.000154	0.000182	0.00127	0.000527	0.000137	0.000445	0.000308	0.000187	0.001999	0.00071	0.000586	0.000263	0.001799	0.000375	0.000615	8.5e-05	0.000209	0.00047	0.000273	0.000471	9.5e-05	0.000141	0.000338	0.000818	4.4e-05	0.001105	0.000636	0.000441	0.000474	0.000147	0.000141	0.000911	0.000438	0.000187	0.000258	8e-05	0.000488	0.000968	0.000505	0.000561	0.000666
1075	0.000399	0.000146	2.4e-05	0.001537	0.000658	0.000278	0.000421	0.000255	2.3e-05	0.001863	0.000671	0.000595	0.000304	0.001632	0.000432	0.000614	0.000248	0.000323	0.000219	0.00013	0.00045	0.000162	0.000282	0.000326	0.000769	0.000191	0.001199	0.000797	0.000267	0.000287	0.000142	0.000162	0.000995	0.000339	0.000145	0.000262	3.6e-05	0.000432	0.001027	0.000501	0.000491	0.000419
1076	0.000609	0.000182	7.9e-05	0.001443	0.000731	0.000329	0.000532	0.000355	0.000172	0.001669	0.000865	0.000667	0.000479	0.001544	0.000391	0.000684	0.000256	0.000246	0.000175	0.000206	0.000385	0.000231	0.000335	0.000135	0.00069	0.000298	0.001293	0.000936	0.000326	0.000424	0.000436	0.000102	0.001105	0.000216	0.00025	0.000303	6.3e-05	0.000411	0.001177	0.000564	0.000516	0.000507
1077	0.000744	0.000441	0.00011	0.001478	0.000801	0.000441	0.000313	0.000561	0.000197	0.001457	0.000989	0.000707	0.0004	0.001525	0.000268	0.000718	0.000368	0.00033	0.000165	0.000449	0.000274	0.000261	0.000249	0.000155	0.000582	0.000428	0.001242	0.001029	0.000446	0.000381	0.000386	0.000297	0.001344	0.00019	0.000356	0.000376	0.000352	0.000302	0.001175	0.000429	0.000605	0.000685
1078	0.000684	0.00032	0.000225	0.001655	0.000915	0.000623	0.000161	0.000613	0.000272	0.001486	0.001108	0.000807	0.000201	0.001749	0.000173	0.000537	0.00035	0.000131	0.000286	0.000557	0.000136	0.000343	0.000212	0.000277	0.000566	0.000495	0.00136	0.001252	0.000667	0.000127	0.00036	9.7e-05	0.001396	0.000277	0.000367	0.000305	0.00041	0.000243	0.001333	0.000282	0.000572	0.000706
1079	0.000731	0.000215	0.000195	0.001691	0.000926	0.000622	0.000163	0.000645	0.000298	0.001517	0.001162	0.000829	0.000173	0.001877	0.000172	0.000508	0.00035	1.9e-05	0.000263	0.000556	0.000143	0.000481	0.000219	0.000303	0.000566	0.00046	0.001427	0.001293	0.000705	4.4e-05	0.000379	0.000125	0.001333	0.00031	0.000393	0.000283	0.000449	0.000242	0.001399	0.000268	0.000621	0.000665
1080	0.000874	8.2e-05	1.5e-05	0.00158	0.000731	0.000529	0.000239	0.000586	0.000394	0.001651	0.001158	0.000824	0.000141	0.001994	0.00032	0.000489	0.000252	0.000163	0.000217	0.000456	0.000257	0.000711	0.000177	0.000393	0.000544	0.000398	0.001517	0.00121	0.000664	0.000119	0.000336	0.000228	0.001042	0.000366	0.000442	0.000277	0.000419	0.000235	0.001401	0.000401	0.000734	0.000667
1081	0.000939	0.000266	0.000102	0.001597	0.000723	0.000511	0.000455	0.000502	0.000522	0.001684	0.001	0.000661	1.1e-05	0.002035	0.000355	0.000453	0.000391	0.000163	0.000306	0.000279	0.000308	0.000681	0.000404	0.00035	0.000513	0.000266	0.001499	0.000963	0.00067	8.5e-05	0.000303	0.000426	0.000924	0.000462	0.00051	0.00027	0.000667	4.6e-05	0.00122	0.000427	0.000671	0.000528
1082	0.000853	0.00039	0.000169	0.001495	0.000906	0.000311	0.000528	0.000377	0.000237	0.001878	0.000871	0.000559	0.000181	0.002091	0.000179	0.000401	0.000419	0.000307	0.000275	0.000165	0.000381	0.000583	0.000553	0.000289	0.000559	0.000221	0.001512	0.000785	0.000607	5.1e-05	8.8e-05	0.000355	0.000853	0.000478	0.000394	0.000174	0.000701	0.0002	0.001285	0.000453	0.000514	0.000276
1083	0.00095	0.000439	0.000338	0.001385	0.000886	3.7e-05	0.00047	0.000373	0.00014	0.001927	0.000971	0.000567	0.000197	0.001963	6.1e-05	0.000598	0.000367	0.000434	0.00052	2e-05	0.000421	0.000706	0.00054	0.00018	0.000626	0.000352	0.00145	0.000675	0.000464	0.000143	0.000291	0.000287	0.000964	0.000259	0.000228	2.9e-05	0.000589	0.000367	0.001243	0.000535	0.000475	0.000238
1084	0.001012	0.000504	0.000306	0.001339	0.000824	3.7e-05	0.000546	0.000477	0.000291	0.001776	0.001092	0.000498	0.000338	0.001882	0.000103	0.00055	0.00041	0.000344	0.000327	0.000257	0.000467	0.000731	0.00053	0.000352	0.000651	0.000412	0.001218	0.000644	0.000503	0.000202	0.000273	0.000367	0.001087	0.000153	0.000225	0.000104	0.000579	0.000342	0.001054	0.000627	0.000369	0.000298
1085	0.000768	0.000452	0.000304	0.001314	0.000766	0.000145	0.000515	0.000511	0.000417	0.001751	0.001266	0.000552	0.000437	0.001934	0.000293	0.000417	0.000314	0.000292	0.000161	0.000333	0.000383	0.000657	0.000378	0.00024	0.000726	0.000427	0.001111	0.000869	0.000549	0.000287	0.000175	0.000151	0.001162	0.000135	0.000129	0.000268	0.000371	0.000238	0.000993	0.000607	0.000329	0.000246
1086	0.000651	0.000528	0.000321	0.00129	0.000592	0.000435	0.000348	0.000452	0.000423	0.00169	0.001229	0.000677	0.000245	0.002061	0.0004	0.000414	0.000177	0.000387	0.000479	0.000208	0.000486	0.000665	0.000295	0.000232	0.000713	0.000476	0.001032	0.000992	0.0004	0.000422	0.000167	0.00012	0.001294	0.0003	7.9e-05	0.000342	0.000247	0.000173	0.000962	0.000656	0.000414	0.000237
1087	0.000805	0.000575	0.000312	0.00121	0.00049	0.000628	0.000345	0.000453	0.000163	0.001566	0.001154	0.000677	9.2e-05	0.002116	0.00032	0.000342	0.000234	0.000224	0.000667	0.000268	0.000501	0.000596	0.000264	0.000163	0.000593	0.000565	0.001165	0.000879	0.000457	0.000316	0.000258	0.00022	0.001373	0.000444	0.00011	0.00024	0.000102	0.000111	0.000938	0.000612	0.000401	0.000153
1088	0.000755	0.000386	0.000277	0.001257	0.00042	0.000705	0.000358	0.000409	2.6e-05	0.001522	0.00112	0.000532	4.5e-05	0.002006	0.000322	0.000391	0.000151	0.000101	0.000585	0.000205	0.000319	0.000378	0.000208	0.000181	0.00054	0.000575	0.00144	0.000672	0.000528	0.000309	0.00029	0.000266	0.001269	0.000514	0.00014	0.000117	6.9e-05	6.7e-05	0.001049	0.000544	0.000339	0.000198
1089	0.000646	0.000278	0.000255	0.001367	0.000403	0.000796	0.000387	0.000317	0.000101	0.001637	0.000824	0.000529	0.00015	0.001893	0.000184	0.000492	0.000236	0.000155	0.000423	0.000215	0.00032	0.000313	0.000144	0.000237	0.000507	0.000465	0.001493	0.00057	0.000527	0.000376	0.000181	0.000207	0.001008	0.000638	0.000193	0.000224	0.000114	0.000107	0.001261	0.000622	0.000444	0.000377
1090	0.000704	0.000192	0.000265	0.001544	0.00045	0.000706	0.000515	0.000445	0.000189	0.001754	0.000756	0.000561	0.00012	0.001933	7.4e-05	0.000577	0.000195	0.000304	0.000268	0.000115	0.000401	0.000284	0.000179	0.00038	0.000581	0.000393	0.001602	0.000608	0.000554	0.000184	8.6e-05	0.000132	0.000938	0.000513	0.000184	9.7e-05	0.000198	0.000175	0.001234	0.000762	0.000524	0.000377
1091	0.000595	0.000123	0.000426	0.001749	0.000539	0.000596	0.000527	0.000494	0.000147	0.001829	0.000879	0.0006	0.000115	0.002005	0.000186	0.000664	0.000323	0.00041	0.000125	0.000178	0.000429	0.00015	0.000243	0.000481	0.000741	0.000223	0.001642	0.000617	0.000424	9.9e-05	0.00019	5e-05	0.000891	0.000454	0.000105	0.000177	0.000233	0.000369	0.001104	0.000875	0.000391	0.000379
1092	0.000582	0.000113	0.000428	0.001793	0.000601	0.000535	0.000461	0.000516	0.000115	0.001812	0.00091	0.0006	0.00015	0.002082	0.000207	0.000697	0.000329	0.000387	0.000216	0.000198	0.000428	0.000142	0.000307	0.000446	0.000698	0.000116	0.00163	0.000643	0.000355	0.000135	0.000164	0.000105	0.000832	0.000483	0.000173	0.00022	0.000235	0.000424	0.00106	0.00084	0.000289	0.00041
1093	0.00079	0.000251	0.000202	0.001596	0.000775	0.000458	0.000354	0.000512	0.000282	0.001616	0.001004	0.00068	5.9e-05	0.002429	0.000224	0.000707	0.000209	0.00032	9.2e-05	0.000146	0.000459	0.000278	0.000426	0.000294	0.000428	0.000159	0.001543	0.000697	0.00054	0.00019	9.7e-05	0.000338	0.001063	0.000576	0.000287	0.000415	0.000306	0.00038	0.000958	0.000541	0.000195	0.000476
1094	0.000834	0.000274	0.000169	0.001498	0.000792	0.000422	0.000343	0.000448	0.000344	0.001594	0.001034	0.000695	7.4e-05	0.002483	0.000232	0.000689	0.000282	0.000324	9.1e-05	0.000137	0.00042	0.000318	0.000473	0.000307	0.000382	0.00018	0.001532	0.000751	0.000547	0.000143	0.000127	0.0003	0.00111	0.00055	0.000329	0.000383	0.000316	0.000403	0.000901	0.000458	0.00014	0.000455
1095	0.000785	0.00024	0.000168	0.001348	0.00069	0.00051	0.000334	0.000289	0.000474	0.001575	0.000998	0.000659	0.000287	0.002331	0.000349	0.000562	0.000386	0.000282	9.6e-05	0.000187	0.000229	0.000336	0.000516	0.000369	0.000375	0.0002	0.001545	0.000762	0.000436	0.000133	0.000197	9.1e-05	0.001015	0.000575	0.000352	0.000192	0.000198	0.000434	0.000887	0.000384	2.3e-05	0.00032
1096	0.000712	0.000182	7.2e-05	0.001332	0.000613	0.000452	0.000176	0.000235	0.000441	0.001608	0.000889	0.000566	0.000295	0.002258	0.00029	0.000517	0.000372	0.000355	0.000145	0.000313	0.00023	0.00044	0.000488	0.000211	0.000335	0.000294	0.001453	0.000946	0.000307	0.000283	0.000246	0.000243	0.000809	0.000641	0.000285	0.000134	3.8e-05	0.000371	0.001064	0.000374	6.7e-05	0.000285
1097	0.000641	0.000147	9.6e-05	0.001294	0.000619	0.000406	0.000274	0.000399	0.000256	0.001619	0.000958	0.000569	0.000245	0.002165	0.000339	0.000514	0.000306	0.000295	0.000129	0.000303	0.000605	0.000524	0.000368	0.00012	0.0006	0.000224	0.001348	0.001036	0.000252	0.000321	0.000107	0.000298	0.000876	0.000501	0.000279	0.000193	0.000147	0.000375	0.000987	0.000365	9.8e-05	0.000374
1098	0.000605	0.000201	0.000113	0.001365	0.000733	0.000347	0.000344	0.000478	0.000158	0.001851	0.001038	0.000755	0.000294	0.002013	0.000495	0.000435	0.000362	0.000156	0.0002	0.000224	0.000757	0.000516	0.000267	0.000175	0.000832	0.000236	0.001252	0.001027	0.000285	0.000337	0.000188	0.000306	0.000851	0.000308	0.000329	0.000209	0.000323	0.00038	0.000938	0.000535	9e-05	0.000346
1099	0.000814	0.000279	0.000147	0.001442	0.000865	0.000144	0.000335	0.000416	6.7e-05	0.002011	0.000989	0.00076	0.000277	0.001986	0.000538	0.00046	0.000194	0.000101	0.000163	0.000204	0.000528	0.000618	0.000333	5.7e-05	0.000731	0.000248	0.001195	0.000981	0.000426	0.000298	9.5e-05	0.00026	0.000815	0.000165	0.000378	0.000283	0.000327	0.000404	0.000931	0.000668	0.000238	0.000311
1100	0.000915	0.000368	0.000369	0.001537	0.00087	0.000143	0.000394	0.000322	0.000149	0.001839	0.001008	0.000841	0.00027	0.00203	0.000417	0.000483	0.000113	0.000107	4.6e-05	6.7e-05	0.000402	0.000574	0.000419	1.7e-05	0.00067	0.000368	0.00119	0.000817	0.000568	0.000275	4.6e-05	8.2e-05	0.000988	0.000108	0.000452	0.000187	0.000285	0.000501	0.000886	0.000632	0.000228	0.000476
1101	0.00088	0.000339	0.000445	0.001649	0.00077	0.000334	0.000386	0.000137	0.000331	0.001724	0.001143	0.000856	0.000317	0.00191	0.000303	0.000452	0.000411	4.6e-05	9.8e-05	0.000123	0.000247	0.000414	0.000434	0.000147	0.000646	0.000466	0.001284	0.000754	0.000661	0.000169	0.000132	0.000252	0.000945	0.000259	0.000468	0.000153	0.000212	0.000529	0.001025	0.000557	0.000114	0.000466
1102	0.000879	0.000221	0.000355	0.001582	0.000664	0.000365	0.00042	0.000113	0.000432	0.001713	0.000918	0.000782	0.00032	0.001744	0.000166	0.000485	0.000592	0.000105	0.000197	0.000145	0.000281	0.000355	0.000513	0.000323	0.000547	0.00037	0.001378	0.000883	0.000702	0.000239	0.000218	0.00029	0.000823	0.000441	0.000544	0.000294	0.000353	0.000517	0.001259	0.00054	0.000156	0.000388
1103	0.000729	0.000188	0.000198	0.001597	0.000608	0.000269	0.000392	0.000218	0.000485	0.001622	0.000811	0.000716	0.000324	0.001859	0.000169	0.000471	0.000547	0.000155	0.000234	0.00014	0.000365	0.000249	0.000545	0.00038	0.000562	0.000379	0.001364	0.000998	0.00059	0.000143	0.000389	0.000275	0.00085	0.000357	0.000696	0.000319	0.000421	0.000537	0.001398	0.000526	0.000325	0.000405
1104	0.000563	0.000238	8.2e-05	0.001606	0.000644	0.000263	0.000222	0.000268	0.000494	0.001645	0.000952	0.000732	0.000308	0.001813	0.00017	0.000523	0.00046	0.000173	0.000282	0.000184	0.000463	0.000179	0.000538	0.000351	0.000603	0.000378	0.001352	0.001103	0.000468	2.9e-05	0.000431	0.000334	0.000792	0.000316	0.000622	0.000249	0.000388	0.000393	0.001409	0.000409	0.000507	0.000342
1105	0.000476	0.000244	5.5e-05	0.001587	0.000653	0.00029	0.000169	0.00023	0.000511	0.001628	0.00091	0.000729	0.000295	0.001766	0.00014	0.000613	0.000404	0.000129	0.000346	0.000165	0.000413	0.000182	0.000511	0.000296	0.00058	0.000339	0.001364	0.001156	0.000356	6.1e-05	0.000393	0.000339	0.000808	0.000275	0.000558	0.000204	0.000428	0.000294	0.001344	0.000389	0.000502	0.000334
1106	0.000467	0.000379	0.000151	0.001591	0.000762	0.000299	0.000217	7.4e-05	0.000491	0.001638	0.000715	0.000762	0.000157	0.001759	0.000252	0.00083	0.000202	6.5e-05	0.000498	4.3e-05	0.000178	0.00034	0.000494	0.000374	0.000533	0.000226	0.001315	0.001147	7.7e-05	0.000308	0.000266	0.000359	0.000978	0.000229	0.000414	8.7e-05	0.000525	0.000207	0.001132	0.00053	0.00035	0.000271
1107	0.000482	0.000417	0.000127	0.001573	0.000758	0.000282	0.00019	0.000187	0.000411	0.001659	0.000746	0.000775	0.000118	0.001835	0.000231	0.000825	0.000149	8.3e-05	0.000449	0.000122	0.000229	0.000375	0.000438	0.000413	0.000468	0.000283	0.001413	0.001147	5e-05	0.000386	0.000255	0.000354	0.000993	0.000274	0.000376	5.4e-05	0.000571	0.000173	0.001007	0.000511	0.000257	0.000373
1108	0.000551	0.000328	0.000267	0.001516	0.000628	0.000341	0.000195	0.000403	0.000357	0.001668	0.000865	0.00087	0.000137	0.001933	8.3e-05	0.00072	0.0003	0.000197	0.000319	0.000291	0.000187	0.000312	0.000212	0.000467	0.00026	0.000407	0.001668	0.001136	7.8e-05	0.000339	0.000156	0.000282	0.00088	0.000265	0.00034	2.7e-05	0.000503	0.000128	0.000739	0.000317	3.5e-05	0.000755
1109	0.000564	0.00032	0.000233	0.001447	0.000624	0.000322	0.000163	0.000486	0.000266	0.001682	0.000871	0.000793	0.000139	0.0019	0.00015	0.000574	0.000325	0.000229	0.000225	0.000325	0.000246	0.000356	0.000197	0.000419	0.000244	0.000423	0.001731	0.001115	7.7e-05	0.000364	0.000141	0.000258	0.000889	0.000273	0.000321	6.3e-05	0.000491	8.6e-05	0.000698	0.00031	0.000105	0.000862
1110	0.000618	0.000318	8.9e-05	0.001356	0.000573	0.000277	0.000147	0.000636	6.2e-05	0.00177	0.000944	0.000573	0.000179	0.001849	0.000145	0.00023	0.000266	0.000264	4.1e-05	0.000285	0.000387	0.000408	0.000288	0.000325	0.000335	0.000507	0.001822	0.001098	4.3e-05	0.000413	0.000243	0.000273	0.000862	0.000249	0.00037	0.000142	0.000484	0.000106	0.000829	0.000402	4.5e-05	0.000927
1111	0.000611	0.000367	0.000133	0.00125	0.000713	0.000338	0.000235	0.000429	0.000128	0.001792	0.000924	0.000347	0.000145	0.001844	0.000326	0.0001	0.000248	8.8e-05	0.000147	0.000382	0.000349	0.000464	0.000458	0.000397	0.000406	0.000539	0.001808	0.001009	0.000116	0.000375	0.000382	0.000184	0.000932	0.000185	0.000392	0.000275	0.000486	0.000212	0.000833	0.000437	8.4e-05	0.000898
1112	0.000506	0.000317	0.000155	0.001148	0.000826	0.000295	0.000247	0.000227	9.3e-05	0.001745	0.000814	0.000357	3.9e-05	0.001836	0.000284	0.000107	0.000231	0.000152	0.000172	0.000448	0.000431	0.000563	0.000358	0.000496	0.000403	0.000348	0.001492	0.000894	0.000255	0.000344	0.000355	0.000141	0.001117	0.000242	0.000419	0.000216	0.000489	0.000437	0.000875	0.000402	0.000135	0.000771
1113	0.000483	0.000272	9.2e-05	0.001139	0.000825	0.000289	0.000267	0.000309	0.000155	0.001699	0.000771	0.000242	0.000125	0.001837	0.000109	0.000121	0.000148	0.000135	9.2e-05	0.000544	0.000482	0.000779	0.000261	0.000416	0.000561	0.000159	0.001392	0.00093	0.000274	0.000356	0.000206	0.000187	0.001196	0.000187	0.000381	0.000202	0.00053	0.000522	0.00103	0.000547	0.000154	0.000781
1114	0.000572	0.000268	0.000326	0.001179	0.000788	0.000265	0.000291	0.000238	0.000275	0.001757	0.000824	0.000137	1.5e-05	0.001992	0.00014	0.000249	0.000175	0.000125	8.3e-05	0.000451	0.00048	0.000833	0.000297	0.000211	0.000583	6.9e-05	0.001474	0.000828	0.00022	0.000242	0.000149	0.000343	0.001097	0.000139	0.000335	0.000218	0.00045	0.000589	0.000967	0.000582	0.00017	0.000642
1115	0.000703	0.000233	0.000487	0.001236	0.000709	0.00016	0.000207	0.000151	0.000418	0.001879	0.000826	0.000277	5.5e-05	0.002171	1.7e-05	0.000368	6.2e-05	0.000194	0.000122	0.000311	0.00065	0.000628	0.000231	6.7e-05	0.000528	0.000113	0.001415	0.000722	0.00022	0.00016	0.000159	0.000532	0.00092	0.000315	0.000211	6.6e-05	0.000328	0.000636	0.000976	0.000473	0.000129	0.00045
1116	0.000771	0.00027	0.000479	0.001451	0.000567	0.000151	0.000205	0.000125	0.000265	0.001948	0.000823	0.000316	4.8e-05	0.002094	0.000112	0.000429	0.000108	0.000289	0.000165	0.000224	0.000648	0.000444	0.000266	0.000143	0.00054	0.000171	0.00145	0.000733	0.000137	0.00017	0.000177	0.000536	0.000828	0.000334	0.000104	6.7e-05	0.000355	0.000583	0.001144	0.00039	0.000192	0.000533
1117	0.000676	0.000344	0.000361	0.001616	0.000669	0.000248	0.000185	2.6e-05	0.000131	0.001963	0.000793	0.00035	0.00023	0.002059	6.8e-05	0.000343	0.000152	0.000458	0.000139	0.000134	0.00049	0.000337	0.000431	0.000208	0.000463	0.000248	0.001485	0.000622	0.000114	0.000223	0.000234	0.000426	0.0008	0.000359	9.7e-05	8.6e-05	0.000343	0.000524	0.001132	0.000267	0.000357	0.000426
1118	0.000547	0.000213	0.000134	0.001576	0.000784	0.000239	8.5e-05	0.000127	6.7e-05	0.001847	0.000845	0.000348	0.000349	0.002259	6.5e-05	0.000267	0.000295	0.000424	0.000144	0.000161	0.000353	0.000154	0.000539	0.000148	0.000457	0.000357	0.001381	0.00048	2.9e-05	0.000373	0.000212	0.000529	0.000726	0.000459	1.1e-05	0.000113	0.000249	0.000546	0.001084	0.000354	0.000333	0.000346
1119	0.00051	9.6e-05	0.000164	0.001521	0.000726	0.000287	5.3e-05	0.000196	0.000165	0.0018	0.001009	0.000355	0.000388	0.002286	0.000194	0.000262	0.000401	0.000377	0.000338	0.000178	1.2e-05	9.8e-05	0.000508	0.000156	0.000431	0.00047	0.001325	0.000525	0.000188	0.000412	0.000265	0.000495	0.000747	0.000388	0.000101	0.000113	0.000361	0.000558	0.001184	0.000406	0.000242	0.000445
1120	0.000491	9e-05	0.000173	0.001481	0.000667	0.000309	7.1e-05	0.000271	0.000113	0.001748	0.000986	0.000409	0.000384	0.00226	0.000212	0.000254	0.000407	0.000342	0.000374	0.000199	0.000137	0.000188	0.000463	0.000118	0.000386	0.000435	0.001291	0.000555	0.000222	0.000387	0.000236	0.000437	0.000772	0.000351	0.000195	9.4e-05	0.000385	0.000537	0.001156	0.00046	0.000186	0.000489
1121	0.00056	0.000125	0.000135	0.001337	0.000496	0.000332	0.000203	0.00042	0.000354	0.001674	0.000883	0.000418	0.000352	0.002217	0.000184	0.00025	0.00035	0.000247	0.000338	0.000209	0.000253	0.000371	0.000511	8.1e-05	0.000417	0.000213	0.001295	0.000546	0.000286	0.000249	0.000128	0.000337	0.000773	0.000362	0.000313	9e-05	0.000515	0.000477	0.000963	0.0006	0.000134	0.000501
1122	0.000616	9.6e-05	0.000105	0.001283	0.000457	0.000306	0.000209	0.000383	0.000448	0.001657	0.000876	0.000474	0.000322	0.002179	0.000195	0.000288	0.000307	0.000183	0.000343	0.000155	0.000292	0.000384	0.00049	7.5e-05	0.000426	0.00019	0.00129	0.000621	0.000364	0.000248	0.000116	0.000298	0.000788	0.000356	0.000405	6.7e-05	0.000539	0.000465	0.000932	0.000646	0.000176	0.000485
1123	0.000757	0.000207	4.9e-05	0.001276	0.00042	0.000144	0.0002	0.000148	0.000456	0.001726	0.000767	0.000706	0.00029	0.002016	0.00012	0.000396	0.000167	4.6e-05	0.000263	0.000135	0.000422	0.000267	0.00031	0.000111	0.000322	6.9e-05	0.001292	0.000857	0.000416	0.000287	0.000125	0.000271	0.000879	0.000318	0.000602	9.8e-05	0.000522	0.000461	0.000926	0.000638	0.000146	0.000575
1124	0.000746	0.000273	7.9e-05	0.001299	0.000389	0.000159	0.000209	0.000106	0.000446	0.00168	0.000786	0.00072	0.000311	0.001964	0.000128	0.000425	0.000138	9.5e-05	0.000248	0.000182	0.000474	0.000305	0.000295	0.000125	0.000328	6.3e-05	0.001304	0.000927	0.000429	0.000239	0.000188	0.000254	0.000906	0.000255	0.000658	0.00011	0.00044	0.000438	0.000882	0.000584	0.000168	0.000545
1125	0.000656	0.000138	0.000161	0.001414	0.000516	0.000273	0.000316	6.7e-05	0.000162	0.001566	0.001063	0.000579	0.000304	0.00202	0.00025	0.000427	0.000164	0.000297	0.000408	0.000227	0.000414	0.000323	0.000269	0.000197	0.000453	0.000337	0.001379	0.001042	0.000446	0.00034	0.000357	0.000243	0.000893	0.000189	0.000653	0.00011	0.000144	0.000428	0.000899	0.00041	0.000349	0.000328
1126	0.000698	0.000173	0.000124	0.001403	0.000566	0.000289	0.0004	3.5e-05	9.8e-05	0.001595	0.001148	0.000524	0.000312	0.001997	0.000207	0.000467	0.00013	0.000316	0.000439	0.000225	0.000376	0.000339	0.000248	0.000246	0.00047	0.000431	0.001381	0.001017	0.000507	0.000399	0.000383	0.000234	0.000833	0.000182	0.000658	9.4e-05	7e-05	0.000423	0.000899	0.00036	0.000407	0.000299
1127	0.000797	0.00029	9.9e-05	0.00135	0.000541	0.000317	0.000438	0.000142	0.000156	0.001644	0.001159	0.000392	0.000308	0.001947	0.00015	0.000531	6.8e-05	0.000255	0.000442	0.000208	0.00045	0.000392	0.000189	0.000263	0.000509	0.000467	0.001323	0.000802	0.000546	0.000415	0.000331	0.000167	0.00072	0.000253	0.000626	3.9e-05	5.7e-05	0.000407	0.000862	0.000296	0.000339	0.000375
1128	0.000727	0.000248	0.000134	0.001308	0.000523	0.000269	0.000378	0.000267	0.000175	0.001669	0.001016	0.000317	0.000305	0.001855	0.000101	0.000535	0.000168	0.000299	0.000425	0.000316	0.000299	0.000539	0.000252	0.00026	0.000437	0.000484	0.001281	0.000575	0.000533	0.000274	0.000224	0.000151	0.000661	0.000264	0.000512	0.000141	5.2e-05	0.000334	0.000973	0.000324	0.000307	0.00049
1129	0.000559	0.000216	0.000236	0.001298	0.000529	0.000276	0.00041	0.000223	0.00015	0.001728	0.000975	0.0003	0.00021	0.001812	0.000311	0.000629	0.000189	0.000219	0.000398	0.000284	0.000115	0.000548	0.00038	0.000383	0.000358	0.000498	0.001236	0.000508	0.000499	0.000173	0.000191	0.000245	0.000595	4.2e-05	0.000273	0.000153	0.000285	0.000413	0.001099	0.000297	0.000214	0.000438
1130	0.000494	0.000427	0.000393	0.001333	0.000374	0.000223	0.000331	0.000135	0.000314	0.001928	0.000881	0.000279	0.000156	0.001836	0.000254	0.000592	0.000275	0.000209	0.000402	0.000248	0.000151	0.000371	0.000444	0.000442	0.000354	0.000487	0.001124	0.000518	0.000508	0.000107	0.000194	0.000253	0.000587	0.000289	0.000269	0.000173	0.000369	0.000444	0.001018	0.000206	4.8e-05	0.000404
1131	0.00054	0.000365	0.000332	0.001538	0.000265	0.000177	0.000312	9.8e-05	0.000301	0.001878	0.000711	0.000318	0.000209	0.001797	0.000143	0.000488	0.000274	0.000126	0.000381	0.000217	0.000226	0.000335	0.000398	0.000347	0.000313	0.000713	0.001115	0.000667	0.000471	5.5e-05	0.000116	0.000173	0.000604	0.000304	0.000333	0.000202	0.000278	0.000358	0.000855	0.000133	7.2e-05	0.000451
1132	0.00054	0.000198	0.00035	0.001778	0.000225	0.000174	0.000376	0.000133	0.0002	0.001741	0.000652	0.000302	0.000222	0.001835	0.000138	0.000573	0.000157	0.000126	0.000313	0.00013	0.00019	0.000312	0.000367	0.000304	0.000357	0.000836	0.001235	0.000827	0.000306	2.5e-05	0.00011	0.000166	0.000629	0.000254	0.000323	0.000285	0.000292	0.000353	0.000775	7.3e-05	8.9e-05	0.000393
1133	0.000643	0.000106	0.000277	0.001868	0.000161	0.000117	0.000282	0.000185	0.00011	0.001716	0.000718	0.000249	0.000241	0.001933	5.4e-05	0.00051	0.000192	0.000162	0.000209	0.000131	0.000178	0.000202	0.000284	0.000253	0.000477	0.00078	0.001234	0.000882	0.000275	5.1e-05	0.000265	7.1e-05	0.000578	0.000206	0.000357	0.000389	0.000231	0.000352	0.000696	7.9e-05	0.000252	0.000307
1134	0.000852	0.000121	9.2e-05	0.001836	0.000333	0.000208	0.000256	0.000244	2e-05	0.001693	0.00066	0.000289	0.000267	0.001975	0.000145	0.00035	0.000281	0.000118	0.000257	0.000295	0.000382	0.000254	0.000378	0.000181	0.000559	0.000743	0.001209	0.000921	0.000366	9.4e-05	0.000287	0.000135	0.000559	0.000205	0.000446	0.000464	0.000261	0.000316	0.000704	0.000252	0.000476	0.000242
1135	0.000911	0.000142	5e-05	0.001822	0.0003	0.000187	0.000309	0.000219	2.9e-05	0.00164	0.000724	0.000326	0.000266	0.002036	0.000188	0.000365	0.000279	8.9e-05	0.000198	0.000338	0.000399	0.000269	0.000351	0.00014	0.00059	0.000713	0.001229	0.00093	0.000382	8.4e-05	0.00027	0.000126	0.000583	0.000234	0.000487	0.000485	0.000241	0.000353	0.000685	0.000314	0.00045	0.00023
1136	0.000847	0.000103	8.1e-05	0.001725	8.5e-05	0.000122	0.000408	3.5e-05	9.9e-05	0.001591	0.001053	0.000343	0.000206	0.002175	0.000227	0.000374	0.000274	8.6e-05	3.3e-05	0.000416	0.000366	0.000152	0.000163	0.000325	0.000664	0.000538	0.001197	0.000871	0.000391	0.000111	9.2e-05	0.000113	0.00071	0.00022	0.00035	0.000419	0.000195	0.000562	0.000765	0.000376	0.00012	0.000237
1137	0.000768	0.00013	0.000162	0.001691	9.1e-05	0.000124	0.000403	6.6e-05	0.000129	0.001542	0.001102	0.000361	0.000154	0.002158	0.000214	0.00037	0.000309	0.000116	3e-05	0.000438	0.000333	0.000189	0.00014	0.000318	0.000617	0.000506	0.001218	0.00087	0.000364	0.000118	0.000105	0.000167	0.000691	0.000239	0.000328	0.000374	0.000123	0.000615	0.000725	0.00039	8.7e-05	0.000243
1138	0.000645	0.000294	0.000238	0.00166	0.000354	8.9e-05	0.000412	4.3e-05	0.000166	0.001462	0.001017	0.000474	9.1e-05	0.002003	0.000122	0.000362	0.000269	0.000155	0.000273	0.000304	0.000345	0.000368	0.000223	7.9e-05	0.000413	0.00061	0.001339	0.000883	0.000307	0.000106	6.8e-05	0.000329	0.000601	0.00031	0.000372	0.00029	9.2e-05	0.00063	0.000524	0.000307	9.7e-05	0.000412
1139	0.000533	0.000383	0.000334	0.001648	0.000424	8.8e-05	0.000435	1.6e-05	0.000183	0.001377	0.000976	0.000496	9.3e-05	0.001953	0.000123	0.000476	0.000242	0.000163	0.000323	0.000258	0.000428	0.00041	0.000206	6e-05	0.000367	0.000651	0.001385	0.000875	0.000239	0.000169	0.000128	0.000382	0.000589	0.000346	0.000391	0.000203	0.000118	0.000642	0.000474	0.000296	0.000128	0.000437
1140	0.000234	0.000378	0.000548	0.001651	0.000449	0.000185	0.000337	4.4e-05	0.000116	0.001269	0.000789	0.00045	0.000141	0.001845	0.000244	0.000661	0.000315	0.000143	0.000201	0.000296	0.000501	0.000281	0.000189	0.000164	0.000283	0.00071	0.001438	0.000879	0.000347	0.000277	0.000372	0.000287	0.000453	0.000375	0.000362	0.000202	0.00022	0.000633	0.000436	0.000354	0.000314	0.000256
1141	0.00019	0.000419	0.000635	0.001626	0.000471	0.000206	0.000358	6.6e-05	0.000128	0.001255	0.000689	0.000404	0.000126	0.001806	0.000252	0.000716	0.000299	0.000173	0.000222	0.000309	0.000472	0.000304	0.000221	0.000157	0.000251	0.000706	0.001442	0.000838	0.00045	0.000256	0.00041	0.000282	0.00046	0.000353	0.000344	0.000286	0.000247	0.000598	0.000478	0.000352	0.000361	0.000221
1142	0.000309	0.000462	0.000699	0.00156	0.00044	0.000154	0.000502	0.000107	0.000195	0.001278	0.000608	0.000316	9.3e-05	0.001853	6e-05	0.000757	0.000184	0.000185	0.000301	0.000294	0.000358	0.000476	0.000233	0.000106	0.000305	0.00065	0.001352	0.000737	0.000529	0.000235	0.000428	0.000318	0.000597	0.000269	0.000325	0.000435	0.000208	0.000458	0.000653	0.000396	0.000301	0.000207
1143	0.000434	0.000622	0.000653	0.001635	0.000316	0.000164	0.000568	0.000234	0.000238	0.001296	0.000662	0.000291	0.000221	0.001888	0.000158	0.000835	9.6e-05	0.000249	0.000479	0.000391	0.000246	0.000417	0.000182	0.000162	0.000379	0.000654	0.001296	0.00071	0.000637	0.000289	0.000443	0.000331	0.000787	0.000256	0.000307	0.000508	6.5e-05	0.00056	0.000828	0.000457	0.000168	0.000322
1144	0.000443	0.000561	0.000573	0.001608	0.000274	0.000158	0.000575	0.000333	0.000288	0.001451	0.000711	0.000265	0.000214	0.001903	0.000254	0.000817	6.4e-05	0.000394	0.000528	0.00045	0.000301	0.000343	0.000172	0.000147	0.000373	0.000608	0.001407	0.000651	0.000539	0.000243	0.000329	0.000293	0.000737	0.00027	0.00043	0.000336	5.7e-05	0.000552	0.000767	0.000375	0.000179	0.0003
1145	0.000559	0.000487	0.000544	0.001612	0.000239	0.000169	0.000678	0.000262	0.000341	0.001486	0.000763	0.000265	0.000193	0.001849	0.000319	0.000785	7.8e-05	0.000396	0.000498	0.000476	0.000287	0.000429	0.000191	7.3e-05	0.000302	0.000576	0.001424	0.000639	0.000467	0.00021	0.00025	0.00036	0.000759	0.000153	0.000492	0.000219	0.000179	0.000429	0.000689	0.000211	9.9e-05	0.000305
1146	0.000497	0.000347	0.000508	0.0017	0.000195	0.000135	0.000802	0.000274	0.000316	0.001355	0.000801	0.000342	0.000312	0.001728	0.000355	0.000757	6.5e-05	0.000392	0.000446	0.000469	0.000343	0.0004	0.000144	0.000193	0.000138	0.000672	0.001444	0.000679	0.000406	0.000187	0.000391	0.000406	0.000718	0.000185	0.000521	0.000253	0.000231	0.000542	0.000585	0.000102	8.7e-05	0.000396
1147	0.000356	0.000247	0.000535	0.001668	0.000255	0.000105	0.000902	0.000376	0.000285	0.001275	0.00085	0.000398	0.000279	0.001731	0.000319	0.000689	0.000117	0.000404	0.000394	0.000432	0.000535	0.000359	0.000211	0.000208	0.000124	0.000715	0.001471	0.000699	0.00031	0.000174	0.000464	0.000499	0.000558	0.000251	0.000463	0.00042	0.000162	0.000581	0.000529	0.000201	0.000238	0.000277
1148	0.00049	0.000293	0.000639	0.001635	0.000268	0.000211	0.000963	0.000356	0.000225	0.001261	0.000835	0.00046	0.00023	0.001755	0.000215	0.000575	0.000168	0.000365	0.000269	0.000433	0.000443	0.00045	0.000287	0.000143	0.000216	0.000758	0.00127	0.000801	0.000345	0.000164	0.000375	0.000487	0.000531	0.000147	0.000314	0.000477	0.000118	0.00043	0.000592	0.000199	0.000299	0.000258
1149	0.00069	0.00029	0.000719	0.001617	0.000237	0.000248	0.001012	0.000303	0.000265	0.001257	0.000773	0.00053	0.000302	0.001758	0.000113	0.000471	0.000267	0.000299	0.000164	0.000543	0.000266	0.000463	0.000293	0.000257	0.000289	0.000864	0.001037	0.000864	0.00038	0.000207	0.000373	0.000395	0.000558	0.000168	0.000219	0.00042	0.000207	0.000466	0.000578	0.000203	0.000375	0.000244
1150	0.000743	0.000289	0.000758	0.001644	0.000219	0.00026	0.000967	0.00026	0.00028	0.001207	0.000732	0.000561	0.00025	0.001737	0.000102	0.000488	0.000265	0.000271	0.000151	0.000552	0.000204	0.000454	0.000263	0.000276	0.000296	0.000862	0.001018	0.000793	0.000354	0.000133	0.000392	0.000346	0.000582	0.000174	0.000257	0.00041	0.000215	0.000508	0.000497	0.000181	0.000388	0.000224
1151	0.000817	0.000351	0.000757	0.001711	9.9e-05	0.000223	0.00073	0.000231	0.000338	0.001187	0.000674	0.000555	7.8e-05	0.0017	0.000148	0.000659	0.000158	0.000256	0.000137	0.000586	0.000162	0.000387	0.000175	0.000322	0.000308	0.000764	0.00112	0.000545	0.0003	0.000128	0.000487	0.000153	0.000631	0.000206	0.00055	0.000281	0.000213	0.000554	0.00027	0.000129	0.000319	0.000152
1152	0.000782	0.000319	0.000816	0.00174	9.3e-05	0.000217	0.00069	0.000213	0.000323	0.001187	0.000679	0.00056	7.2e-05	0.001704	0.000163	0.00072	0.000145	0.000262	0.000128	0.000564	0.00018	0.000367	0.000162	0.000312	0.00031	0.000785	0.001156	0.000481	0.000281	0.000187	0.000469	0.000194	0.000667	0.000229	0.000621	0.000266	0.000222	0.000547	0.000218	0.000172	0.000295	0.000157
1153	0.00053	0.00023	0.0009	0.001806	0.000245	0.000282	0.000692	0.000209	0.000227	0.001111	0.000694	0.000566	7.5e-05	0.001694	0.000226	0.000896	0.000145	0.000306	0.000242	0.000438	0.000324	0.000384	7.8e-05	0.000185	0.000205	0.000866	0.00137	0.000404	0.000279	0.000258	0.000342	0.000445	0.000746	0.000295	0.000743	0.00039	0.000178	0.00062	0.000224	0.000209	0.000249	0.000252
1154	0.000468	0.000204	0.000909	0.001836	0.000266	0.000264	0.000694	0.00022	0.00022	0.001109	0.000711	0.000554	8.7e-05	0.001702	0.00026	0.000866	0.000186	0.000334	0.00027	0.000386	0.000354	0.000348	8.8e-05	0.000195	0.00019	0.000848	0.001394	0.000406	0.000261	0.000268	0.000331	0.000504	0.000743	0.000317	0.000722	0.000382	0.000236	0.000628	0.000263	0.000227	0.000231	0.000276
1155	0.000437	0.000154	0.000972	0.001862	0.000193	0.000226	0.000831	0.000182	0.000247	0.001254	0.000826	0.000486	0.000245	0.001752	0.000343	0.000599	0.000264	0.000348	0.000268	0.000354	0.000282	0.000213	0.000285	0.000286	0.000317	0.000832	0.001199	0.000563	0.000233	0.000147	0.000287	0.000636	0.000693	0.0003	0.000443	0.000285	0.000361	0.000514	0.000365	0.000287	0.000241	0.000259
1156	0.000458	0.000155	0.000943	0.001814	0.000222	0.000245	0.000838	0.000153	0.00026	0.001284	0.00081	0.000495	0.000268	0.001777	0.000344	0.000503	0.000315	0.000388	0.000261	0.00038	0.000275	0.000178	0.000366	0.000306	0.000342	0.000831	0.001201	0.000599	0.00023	0.000122	0.0003	0.000685	0.000647	0.000296	0.000363	0.000277	0.000378	0.000459	0.000365	0.000273	0.000274	0.000263
1157	0.000618	0.000202	0.000737	0.001668	0.000296	0.000207	0.000718	0.000245	0.000409	0.001274	0.000695	0.000574	0.000175	0.001788	0.000217	0.000373	0.000436	0.000436	0.000123	0.000477	0.000248	0.000184	0.000413	0.000356	0.000272	0.000744	0.001285	0.000575	0.000327	5.6e-05	0.000433	0.000529	0.00053	0.000296	0.000332	0.000289	0.000454	0.000463	0.000306	0.000161	0.000371	0.000269
1158	0.000656	0.000186	0.000675	0.00162	0.00028	0.000183	0.000716	0.000244	0.000429	0.001243	0.000681	0.000579	0.000131	0.0018	0.000217	0.000332	0.000447	0.000429	0.000106	0.000497	0.000238	0.000169	0.000433	0.000411	0.000302	0.000676	0.001303	0.000533	0.00036	0.000114	0.000464	0.000482	0.000535	0.000267	0.000297	0.000259	0.000454	0.000442	0.000315	0.000141	0.000369	0.000281
1159	0.000682	9.5e-05	0.000632	0.001577	0.000241	0.000136	0.000781	7e-05	0.000344	0.001138	0.000589	0.000546	3.1e-05	0.001748	0.000273	0.000427	0.000429	0.000486	0.000211	0.000492	0.000205	0.000201	0.000417	0.000441	0.000368	0.000667	0.001426	0.0004	0.000322	0.000225	0.000432	0.000489	0.000585	0.000183	0.000302	0.000296	0.000336	0.000308	0.000308	0.000194	0.00032	0.0003
1160	0.000666	7.2e-05	0.000609	0.00153	0.000296	6.4e-05	0.000754	2.7e-05	0.000238	0.001113	0.000649	0.000604	1.4e-05	0.001885	0.000253	0.000481	0.000379	0.000417	0.000266	0.000555	0.000324	0.000229	0.000357	0.000386	0.000392	0.000634	0.001416	0.000405	0.000325	0.000266	0.00049	0.000467	0.000638	0.000199	0.000338	0.000305	0.000257	0.000363	0.000308	0.000104	0.00027	0.000275
1161	0.000638	8.2e-05	0.000684	0.001514	0.000214	4.1e-05	0.000763	0.000124	0.000152	0.001057	0.00078	0.000572	5.9e-05	0.001963	0.00028	0.000567	0.000332	0.000327	0.000246	0.00049	0.000372	0.000227	0.000397	0.000395	0.0005	0.000528	0.001231	0.00039	0.000254	0.000204	0.000484	0.000482	0.000612	0.000243	0.000284	0.000259	0.000104	0.000499	0.000284	0.00011	0.000256	0.000281
1162	0.00064	2.8e-05	0.000742	0.0016	0.000135	4.6e-05	0.000865	0.000142	7.7e-05	0.00095	0.000782	0.000477	0.000123	0.001905	0.000302	0.000613	0.000227	0.000201	0.000288	0.000425	0.000292	0.000185	0.000385	0.000349	0.000526	0.000557	0.001151	0.000256	0.000145	0.000136	0.000418	0.000553	0.000609	0.00014	0.000226	0.000199	7.3e-05	0.000449	0.000271	0.000174	0.000199	0.000405
1163	0.000572	0.000121	0.000849	0.001659	0.000154	4.3e-05	0.000876	0.00017	0.000135	0.000908	0.000807	0.000528	0.000199	0.001898	0.000232	0.000585	0.000167	0.000138	0.000209	0.000377	0.000352	8.4e-05	0.000399	0.000395	0.000448	0.000569	0.001207	0.000273	0.000183	7.4e-05	0.000372	0.000568	0.000554	0.000145	0.000201	0.000212	3.1e-05	0.000475	0.000221	0.000247	0.000213	0.000414
1164	0.000574	0.000256	0.00089	0.001593	0.00022	7.3e-05	0.000821	0.000126	0.000152	0.000905	0.00082	0.000594	0.000231	0.00197	0.000187	0.000633	0.000233	0.000212	0.000211	0.000314	0.000414	8.8e-05	0.000401	0.000474	0.000339	0.00049	0.001269	0.000294	0.000252	0.000158	0.000354	0.000496	0.000445	0.000222	0.000155	0.000338	0.000142	0.0005	0.000228	0.000337	0.000259	0.000573
1165	0.000535	0.000294	0.000855	0.001575	0.000298	7.5e-05	0.000773	9.6e-05	0.000191	0.000949	0.000817	0.000582	0.000267	0.002004	0.000189	0.000641	0.000234	0.000247	0.000233	0.000288	0.000409	7.6e-05	0.000366	0.000482	0.000308	0.000503	0.001274	0.000322	0.000228	0.000175	0.000336	0.000425	0.000436	0.000208	0.00014	0.000394	0.000154	0.0005	0.000268	0.00034	0.000258	0.000649
1166	0.000401	0.000385	0.000749	0.001573	0.000522	0.00019	0.000697	3e-05	0.00024	0.001076	0.000772	0.000542	0.000324	0.002034	0.000242	0.000627	0.00022	0.000382	0.00024	0.000289	0.000373	7.2e-05	0.000278	0.000573	0.000315	0.000556	0.001364	0.000386	0.000207	0.000191	0.000333	0.00025	0.000556	0.000178	0.000155	0.000472	0.000111	0.000494	0.000431	0.000305	0.000221	0.000732
1167	0.000397	0.00039	0.000706	0.001549	0.000517	0.000202	0.000648	7.6e-05	0.000262	0.001123	0.000793	0.000546	0.000307	0.00205	0.000214	0.000556	0.000252	0.000378	0.000244	0.000271	0.000347	7.8e-05	0.000248	0.000564	0.000292	0.000559	0.001326	0.000472	0.000216	0.000221	0.000323	0.000204	0.000544	0.000153	0.000195	0.000487	0.000132	0.000463	0.000472	0.00034	0.000224	0.000693
1168	0.000469	0.00032	0.000625	0.001487	0.000336	0.000239	0.000611	0.000129	0.000299	0.001214	0.000862	0.00052	0.000227	0.00205	0.000205	0.000448	0.000287	0.000281	0.000219	0.000273	0.000274	0.000124	0.000233	0.000398	0.00034	0.000654	0.001109	0.000589	0.000273	0.000222	0.000389	0.00024	0.000489	0.000174	0.000289	0.000456	0.000171	0.000393	0.000514	0.000334	0.000246	0.000594
1169	0.000497	0.000318	0.000539	0.001466	0.000302	0.000282	0.000585	0.000157	0.000323	0.001221	0.000845	0.000487	0.000196	0.002069	0.000205	0.000413	0.000251	0.000282	0.000171	0.000258	0.000225	0.000202	0.000234	0.000347	0.00036	0.000634	0.001041	0.000654	0.000294	0.000224	0.000384	0.000221	0.000474	0.000143	0.000313	0.000428	0.000168	0.000381	0.000503	0.000366	0.000206	0.000524
1170	0.000615	0.00027	0.000446	0.001491	0.000302	0.000215	0.000623	0.000215	0.000348	0.001137	0.000801	0.000504	0.000152	0.002121	0.000174	0.000367	0.000191	0.000295	0.000134	0.000245	0.00016	0.000361	0.000278	0.000349	0.000325	0.000455	0.001023	0.00073	0.000284	0.000223	0.000287	0.00023	0.0004	6.5e-05	0.000288	0.000361	0.000127	0.000388	0.000358	0.000602	0.000131	0.000308
1171	0.000644	0.00022	0.00042	0.00145	0.000316	0.000217	0.000582	0.00022	0.000343	0.001117	0.000806	0.000498	0.000122	0.002138	0.000156	0.000342	0.000176	0.000273	0.000135	0.000223	0.000143	0.000421	0.000271	0.000304	0.000311	0.000397	0.000992	0.000769	0.000272	0.00023	0.000257	0.000204	0.000419	8.1e-05	0.000296	0.000332	0.000126	0.000408	0.000358	0.000595	8.7e-05	0.000263
1172	0.000661	0.000207	0.000392	0.001341	0.000412	0.000324	0.000479	0.000254	0.000299	0.001066	0.000792	0.000415	0.000104	0.002138	0.000153	0.000421	0.000151	0.000357	0.000136	0.000206	0.000137	0.000451	0.000293	0.000275	0.000254	0.000326	0.001009	0.000781	0.000242	0.000174	0.000241	9.7e-05	0.00052	0.000111	0.000309	0.000297	0.000127	0.000491	0.000416	0.000382	9.9e-05	0.000378
1173	0.000656	0.000208	0.000364	0.00132	0.000445	0.000348	0.000412	0.000262	0.000281	0.001064	0.000749	0.000386	7e-05	0.00213	0.000161	0.000418	0.000126	0.000385	9e-05	0.000192	0.000129	0.000438	0.000341	0.000239	0.00026	0.000314	0.000998	0.000751	0.000214	0.000158	0.000252	6.5e-05	0.000558	0.000123	0.000261	0.000264	0.000123	0.000461	0.000455	0.00032	0.000157	0.000376
1174	0.000622	0.000147	0.00044	0.001314	0.000465	0.00032	0.0003	0.000211	0.000275	0.001129	0.000739	0.00043	4e-05	0.002054	0.000152	0.000296	0.000149	0.000313	0.000241	0.000155	0.000241	0.00036	0.000393	0.000157	0.000371	0.000475	0.000918	0.000675	0.000108	0.000187	0.000315	8.1e-05	0.00061	9.1e-05	0.000201	0.000268	0.000159	0.000313	0.000642	0.000171	0.00018	0.000352
1175	0.000626	0.00015	0.000453	0.001314	0.000498	0.000277	0.000224	0.000169	0.000231	0.00115	0.000708	0.000424	7.5e-05	0.002049	0.000182	0.000258	0.000144	0.000282	0.000334	0.000122	0.000273	0.000282	0.000389	0.00011	0.000378	0.000478	0.000913	0.000626	6.4e-05	0.000201	0.000324	0.000121	0.00066	0.000144	0.000183	0.000236	0.00019	0.000281	0.000698	0.000119	0.000195	0.000368
1176	0.000593	0.000184	0.000404	0.001394	0.000462	0.000187	0.000137	0.000114	0.00014	0.001195	0.000545	0.000398	0.000104	0.002023	0.000244	0.000226	7.2e-05	0.000226	0.0004	0.000109	0.000269	0.00019	0.000316	9.4e-05	0.000357	0.000383	0.000944	0.000513	6.2e-05	0.000285	0.000308	0.000202	0.000711	0.00014	0.000125	0.0002	0.00025	0.00021	0.00064	0.000199	0.00017	0.000348
1177	0.000492	0.000165	0.000348	0.001433	0.000383	7.1e-05	0.000121	0.000131	0.000126	0.001164	0.000522	0.000399	0.000121	0.002158	0.00019	0.000265	4.2e-05	0.000159	0.00044	0.000172	0.000291	0.000128	0.000342	8.3e-05	0.000324	0.000313	0.00102	0.000445	3.2e-05	0.000315	0.000246	0.000259	0.000719	0.000224	8.2e-05	0.000127	0.000233	0.000212	0.000563	0.000297	0.000176	0.000352
1178	0.000476	0.000134	0.000388	0.001421	0.000378	4.6e-05	9.6e-05	0.000228	0.000117	0.00121	0.000629	0.000337	0.000132	0.002272	0.000217	0.00023	4.1e-05	0.000106	0.000302	0.000157	0.000173	8.8e-05	0.000326	0.000121	0.000279	0.000256	0.001027	0.00052	0.000121	0.000293	0.000208	0.000264	0.000729	0.000305	9.5e-05	7.9e-05	0.000215	0.000258	0.000554	0.000379	0.000181	0.000418
1179	0.00052	0.000202	0.000443	0.0014	0.000364	9.6e-05	7.3e-05	0.000205	0.000125	0.001161	0.000666	0.000356	0.0001	0.00233	0.000238	0.000295	0.000129	7.3e-05	0.000229	0.000104	8.7e-05	6.3e-05	0.000274	0.000117	0.000215	0.000182	0.001068	0.000604	0.000165	0.000203	0.000209	0.000214	0.000778	0.000332	9.2e-05	0.000115	0.000278	0.000245	0.000526	0.00046	0.000163	0.000488
1180	0.000483	0.000225	0.000416	0.001409	0.000345	0.000137	0.000112	0.000199	0.000101	0.001154	0.000702	0.000393	9.2e-05	0.002343	0.000187	0.000323	0.000165	8.1e-05	0.000208	0.000101	0.000126	5.8e-05	0.000288	0.000121	0.000214	0.00022	0.001026	0.000624	0.000156	0.000162	0.000206	0.000216	0.000783	0.000332	0.000101	0.000137	0.000259	0.000269	0.000534	0.000453	0.000136	0.000514
1181	0.000422	0.000218	0.000361	0.001435	0.000324	0.000189	0.000247	0.000241	0.000125	0.001157	0.000801	0.000443	9.7e-05	0.002304	2e-05	0.000356	0.000247	6.2e-05	0.000232	8.7e-05	0.000195	0.000106	0.000399	0.000154	0.000299	0.000468	0.000847	0.000679	0.00021	0.000119	0.000275	0.000176	0.000711	0.000259	0.000127	0.000268	7.6e-05	0.000262	0.000609	0.0004	8.4e-05	0.000498
1182	0.000416	0.000227	0.000371	0.001427	0.000311	0.000179	0.000265	0.000234	0.000148	0.001201	0.000806	0.0005	9.3e-05	0.002295	3.9e-05	0.000366	0.000247	4.9e-05	0.00025	9.8e-05	0.000249	0.000135	0.000391	0.000107	0.000322	0.000444	0.000832	0.000654	0.000225	0.000125	0.000253	0.000175	0.000706	0.000236	0.00013	0.000261	5.2e-05	0.000259	0.000596	0.000384	0.000108	0.000497
1183	0.000386	0.00028	0.000389	0.001422	0.000301	0.000114	0.00029	0.000162	0.000176	0.001294	0.00073	0.000594	0.000141	0.00227	0.000121	0.000355	0.000157	6.1e-05	0.000324	0.000206	0.000326	0.000139	0.000305	8.8e-05	0.000373	0.000306	0.000887	0.000521	0.000198	0.000185	0.000201	0.000248	0.000779	0.000216	0.000141	0.000163	9.8e-05	0.000316	0.000516	0.000289	0.000164	0.000499
1184	0.000382	0.000286	0.000378	0.001413	0.000314	8.8e-05	0.000282	0.000113	0.000177	0.001293	0.000736	0.000594	0.000126	0.002234	0.000168	0.00036	0.000115	3.7e-05	0.000342	0.000203	0.000314	0.000124	0.000307	5.9e-05	0.000375	0.000278	0.000899	0.000539	0.000212	0.000238	0.000188	0.000261	0.00074	0.000201	0.000111	0.000159	7.4e-05	0.000336	0.000533	0.000269	0.000208	0.000484
1185	0.0005	0.000251	0.000369	0.001362	0.000365	6.6e-05	0.000192	5.3e-05	0.000145	0.001271	0.000792	0.000581	3.7e-05	0.002164	0.000148	0.00036	7.7e-05	0.000109	0.000344	0.0001	0.000287	5.5e-05	0.000312	9.4e-05	0.000371	0.000108	0.000951	0.00061	0.000352	0.000302	0.000129	0.000231	0.000615	0.000199	3e-05	0.000123	7.1e-05	0.000276	0.000572	0.000316	0.000367	0.000439
1186	0.00051	0.000235	0.000379	0.001351	0.00037	5.8e-05	0.000169	6.1e-05	0.000168	0.001286	0.000807	0.000567	5.3e-05	0.002184	0.000163	0.000369	2.3e-05	0.000142	0.000323	8.1e-05	0.00025	5e-05	0.000307	0.000134	0.000353	7.9e-05	0.000994	0.000673	0.000372	0.000296	9.1e-05	0.000235	0.000581	0.000193	5.8e-05	0.000116	0.000101	0.000275	0.000586	0.000344	0.000362	0.000433
1187	0.000388	0.000248	0.000364	0.001347	0.000349	3.2e-05	0.000159	3.8e-05	0.00018	0.001258	0.000825	0.000462	0.000199	0.002245	0.000202	0.000431	7.9e-05	0.000119	0.00025	6.4e-05	0.000175	1.9e-05	0.000332	0.000223	0.000267	0.000234	0.000993	0.000838	0.000245	0.000285	9.4e-05	0.000275	0.000533	0.000195	0.00018	0.000211	0.000165	0.000289	0.000663	0.000389	0.000235	0.000449
1188	0.000375	0.000251	0.000371	0.001379	0.000371	4.5e-05	0.000134	7.5e-05	0.000179	0.001227	0.000828	0.000453	0.000212	0.002265	0.000207	0.000406	0.000121	0.000152	0.000236	3.1e-05	0.00021	7.1e-05	0.000323	0.000241	0.000239	0.000273	0.001018	0.000839	0.000225	0.000285	6.6e-05	0.000259	0.000519	0.0002	0.000209	0.000232	0.000217	0.000311	0.000691	0.00043	0.000187	0.000428
1189	0.000422	0.000238	0.000449	0.001496	0.000472	4.9e-05	0.000143	0.000236	0.000152	0.001258	0.000757	0.000469	0.000203	0.002348	0.00017	0.000307	0.00014	0.000228	0.000242	2.1e-05	0.000211	0.000212	0.000237	0.000141	0.000249	0.000335	0.001119	0.00071	0.000174	0.000178	0.000155	0.00024	0.00059	0.000191	0.000174	0.000204	0.000261	0.000414	0.00064	0.000541	9.4e-05	0.000385
1190	0.000413	0.000223	0.000446	0.001499	0.000501	3.3e-05	0.000134	0.000269	0.00013	0.001235	0.000756	0.000493	0.000224	0.002372	0.000169	0.000271	0.00015	0.000239	0.000236	1.4e-05	0.00019	0.000275	0.000226	8.8e-05	0.000278	0.000339	0.001155	0.000682	0.000154	0.000136	0.000204	0.000256	0.000624	0.000183	0.000147	0.000199	0.000298	0.000433	0.000641	0.000537	0.000134	0.000382
1191	0.000401	0.000245	0.000386	0.001498	0.000488	0.000147	8.4e-05	0.000235	7.5e-05	0.001094	0.000796	0.000614	0.000174	0.002304	0.000194	0.000234	0.000178	0.000258	0.000256	8.8e-05	0.000207	0.000358	0.000305	6.1e-05	0.000275	0.00022	0.001177	0.000612	0.000228	0.000152	0.000212	0.000282	0.000617	0.000202	8.9e-05	0.000202	0.000375	0.00043	0.000667	0.000422	0.000196	0.000391
1192	0.00041	0.000246	0.000378	0.001457	0.000459	0.000177	7.3e-05	0.000215	4.9e-05	0.001056	0.000812	0.000637	0.000105	0.002278	0.000198	0.000231	0.000148	0.000256	0.000262	0.000104	0.000215	0.000398	0.000323	7e-05	0.000299	0.000185	0.001161	0.000585	0.00025	0.000187	0.000202	0.000289	0.000633	0.000207	7.5e-05	0.000207	0.00039	0.000414	0.000691	0.000376	0.000203	0.000384
1193	0.000399	0.000193	0.000324	0.001255	0.000324	0.000202	0.000118	0.00015	6.8e-05	0.001082	0.000843	0.000622	3e-06	0.002274	0.000263	0.000204	4.2e-05	0.000157	0.0003	9.7e-05	0.000187	0.000394	0.000363	6.1e-05	0.000392	0.00021	0.001089	0.000591	0.000227	0.000243	9.5e-05	0.000255	0.000656	0.000185	4.3e-05	0.000236	0.000392	0.000342	0.00075	0.000305	0.000214	0.000383
1194	0.000383	0.000226	0.000281	0.001137	0.000243	0.00026	8.8e-05	9.4e-05	6.9e-05	0.001094	0.000916	0.00057	6.5e-05	0.002269	0.000238	0.00023	4e-05	0.000117	0.000263	2.9e-05	0.000197	0.000356	0.000327	5.2e-05	0.000433	0.000154	0.001007	0.000677	0.000258	0.000303	6.8e-05	0.000242	0.000698	0.000227	9.9e-05	0.000249	0.000286	0.000235	0.000775	0.000195	0.000169	0.000443
1195	0.000386	0.00024	0.000276	0.001199	0.000248	0.000211	4.5e-05	5e-05	0.000129	0.001132	0.000913	0.000372	9.3e-05	0.002243	0.000205	0.000201	5.2e-05	0.000153	0.000172	7.7e-05	0.000156	0.00024	0.000344	9.8e-05	0.000431	0.000123	0.000939	0.000695	0.000231	0.000341	7.4e-05	0.000256	0.000706	0.000174	0.000176	0.000143	0.000235	0.000241	0.000739	0.000246	0.000183	0.000403
1196	0.000413	0.000141	0.000306	0.001226	0.000363	0.000148	2.9e-05	0.000124	0.000283	0.001142	0.000892	0.000281	0.00011	0.002223	0.000292	0.000211	8.9e-05	0.000131	0.000103	9.4e-05	0.000123	0.000216	0.000375	0.00018	0.00041	0.000251	0.000858	0.000623	0.000239	0.000394	5.8e-05	0.00023	0.000716	0.000153	0.000211	0.000136	0.000191	0.000235	0.000674	0.000361	0.000226	0.00033
1197	0.00039	9.3e-05	0.000307	0.001242	0.000432	0.000116	4.9e-05	0.000116	0.000246	0.001177	0.000894	0.000266	7.8e-05	0.002205	0.000292	0.000243	0.000122	8.4e-05	9.5e-05	0.000101	9e-05	0.000172	0.000399	0.000222	0.000392	0.000297	0.000837	0.00058	0.000266	0.000413	5.4e-05	0.000216	0.000707	0.000131	0.000217	0.000134	0.000166	0.000258	0.000681	0.000397	0.000178	0.00032
1198	0.000313	9.5e-05	0.000287	0.001332	0.00063	0.000159	0.000116	1.1e-05	0.000116	0.001202	0.000941	0.000281	0.000103	0.00218	0.00024	0.000292	0.000148	2e-05	8.9e-05	9.3e-05	7.1e-05	8.3e-05	0.000505	0.000188	0.000325	0.000322	0.000861	0.000479	0.000322	0.000403	5e-05	0.000234	0.000635	0.000136	0.000108	0.000197	0.00024	0.00034	0.00069	0.000465	0.000123	0.000325
1199	0.000298	7.8e-05	0.000248	0.001345	0.00067	0.000148	0.000119	1.4e-05	8.7e-05	0.001232	0.000917	0.000317	0.000136	0.002174	0.000231	0.000317	0.000122	4.3e-05	8.1e-05	6.8e-05	5e-05	6.5e-05	0.000494	0.000175	0.000306	0.00033	0.000869	0.000487	0.00033	0.000344	6.1e-05	0.000224	0.000683	0.000147	8.9e-05	0.000186	0.000249	0.000398	0.000679	0.000467	9.7e-05	0.000325
1200	0.000292	2.4e-05	0.000177	0.001266	0.00062	4.3e-05	0.000153	2.4e-05	7.6e-05	0.001304	0.000819	0.000487	0.000112	0.002211	0.000266	0.000394	0.000145	0.000154	0.000124	4.3e-05	5.8e-05	0.000132	0.000356	0.000202	0.000302	0.000326	0.000904	0.000572	0.000345	0.000202	9.8e-05	0.000207	0.000813	0.00017	0.00013	0.00011	0.00024	0.000486	0.000687	0.000349	7.7e-05	0.000376
1201	0.000305	3.7e-05	0.000177	0.001264	0.000598	6.1e-05	0.000156	1.9e-05	8.3e-05	0.001317	0.000845	0.000525	0.000119	0.002171	0.000249	0.000398	0.000123	0.000162	0.000152	5.5e-05	4.6e-05	0.000125	0.000342	0.000195	0.000332	0.000339	0.000928	0.000556	0.000326	0.000177	0.000104	0.00017	0.000851	0.000166	0.000106	8.7e-05	0.000269	0.000493	0.000746	0.000358	7e-05	0.000373
1202	0.000378	0.000163	0.000212	0.001316	0.00053	0.000146	0.000116	9.4e-05	7.8e-05	0.001279	0.000882	0.00052	0.000117	0.002055	0.00019	0.000353	4.4e-05	6.5e-05	0.000116	9.1e-05	2.5e-05	0.000106	0.000372	0.00018	0.000398	0.000333	0.000961	0.000524	0.00023	0.000175	0.000168	0.000142	0.000921	0.000156	5.4e-05	0.000158	0.000275	0.000459	0.000809	0.000428	0.000167	0.000359
1203	0.00039	0.000203	0.000204	0.001352	0.000498	0.000175	9.2e-05	9e-05	0.000113	0.001274	0.000923	0.000498	0.000121	0.002046	0.000157	0.00032	8.2e-05	4.1e-05	0.000117	0.000113	2.8e-05	0.000123	0.000378	0.000179	0.00044	0.000332	0.000982	0.000553	0.000219	0.00016	0.000143	0.000112	0.000951	0.000185	2.7e-05	0.000196	0.000271	0.000439	0.000839	0.00045	0.000208	0.000369
1204	0.000357	0.000271	0.000217	0.001422	0.000441	0.00027	4.5e-05	7.7e-05	7.3e-05	0.001277	0.001111	0.000405	0.000201	0.002022	5.6e-05	0.000226	0.000148	5.6e-05	0.000173	0.000128	0.000184	0.000151	0.000437	0.00019	0.000576	0.00039	0.001017	0.00052	0.000222	0.000265	1.6e-05	5.3e-05	0.000873	0.000279	7.8e-05	0.000205	0.000308	0.000371	0.000968	0.00053	0.000138	0.00041
1205	0.00037	0.000309	0.000204	0.001418	0.000429	0.0003	6.8e-05	9.6e-05	7.4e-05	0.001255	0.001166	0.000369	0.000202	0.002055	6.8e-05	0.000202	0.000181	1.8e-05	0.0002	0.000149	0.000188	0.000143	0.000433	0.000189	0.000586	0.00038	0.001018	0.000561	0.000236	0.000285	3.1e-05	2.5e-05	0.000865	0.000255	0.000114	0.000189	0.000333	0.000333	0.000994	0.000545	0.00016	0.00043
1206	0.00037	0.000389	0.000106	0.00138	0.000484	0.000266	4e-05	0.000155	8.7e-05	0.001231	0.001089	0.000317	0.000178	0.002242	0.000191	0.000198	0.000128	0.000156	0.000177	0.000189	6.5e-05	0.000114	0.000342	0.000169	0.000475	0.000317	0.000984	0.000796	0.000326	0.000231	0.000153	0.000126	0.000962	0.000146	9.3e-05	0.00011	0.000369	0.000315	0.000878	0.000486	0.000168	0.000409
1207	0.000375	0.000391	7.4e-05	0.001332	0.000486	0.000231	5.9e-05	0.000199	9.8e-05	0.001197	0.001083	0.000308	0.00016	0.002324	0.000224	0.000224	0.000134	0.000174	0.000197	0.000159	6.3e-05	0.000121	0.000317	0.000132	0.000431	0.000279	0.000958	0.000848	0.000355	0.0002	0.00019	0.00016	0.000965	0.000153	8.7e-05	6.6e-05	0.000395	0.000291	0.000838	0.000466	0.000194	0.000415
1208	0.00046	0.000289	0.000115	0.001181	0.000468	0.000136	0.000157	0.000228	9.8e-05	0.001092	0.001063	0.000348	4.5e-05	0.002392	0.000248	0.000372	0.000182	0.000142	0.00025	3.7e-05	0.000194	9.9e-05	0.000279	0.00015	0.000324	0.000187	0.00089	0.000763	0.00034	0.000155	0.000122	8.6e-05	0.000899	0.000175	0.000145	9.7e-05	0.000409	0.000243	0.000812	0.000459	0.00038	0.000396
1209	0.000471	0.000272	0.000111	0.001125	0.00049	0.000128	0.000204	0.000222	0.0001	0.001061	0.001071	0.000381	5.7e-05	0.002414	0.000258	0.000391	0.00018	0.00015	0.000295	1.7e-05	0.00023	0.000132	0.000283	0.000173	0.000287	0.000163	0.000861	0.000747	0.000339	0.000159	8e-05	6.3e-05	0.000847	0.000185	0.000175	9.1e-05	0.0004	0.00023	0.00079	0.000431	0.000384	0.000422
1210	0.000382	0.000149	0.000116	0.001118	0.000489	0.000164	0.000238	0.000153	0.000134	0.001058	0.001181	0.000468	7.8e-05	0.002349	0.000169	0.000302	0.0001	6.4e-05	0.000375	1.2e-05	0.000138	0.000266	0.000389	0.0001	0.000317	0.000185	0.000899	0.000674	0.000298	0.000258	2.8e-05	0.000146	0.000722	0.000181	0.000197	0.000145	0.000315	0.000242	0.000759	0.000375	0.000159	0.000502
1211	0.000386	0.000114	0.000139	0.001115	0.000499	0.000183	0.000265	0.000144	0.000142	0.001081	0.001183	0.00049	9.1e-05	0.002328	0.000147	0.000291	8.2e-05	6.8e-05	0.000406	1e-05	0.000104	0.000324	0.00042	9.6e-05	0.000331	0.000184	0.000861	0.000648	0.000295	0.000313	2.3e-05	0.000167	0.000661	0.0002	0.000214	0.000177	0.000285	0.000263	0.00077	0.000345	0.00011	0.000509
1212	0.000459	0.000114	0.000175	0.001195	0.00056	0.000255	0.000283	0.000211	9.8e-05	0.001183	0.001096	0.000471	0.000124	0.002272	0.000197	0.000262	8.3e-05	9.3e-05	0.000391	7.2e-05	4.9e-05	0.000371	0.000438	9.1e-05	0.000362	0.000186	0.000773	0.000704	0.000313	0.000326	0.000106	0.000112	0.000549	0.000175	0.000196	0.000222	0.000251	0.000311	0.000832	0.000293	0.000137	0.000509
1213	0.000418	0.000204	0.000182	0.001211	0.000624	0.00028	0.000279	0.000131	0.000102	0.001279	0.001031	0.000461	7.3e-05	0.002269	0.000205	0.000232	9.8e-05	0.000127	0.000442	0.000142	4.3e-05	0.000396	0.000408	0.000155	0.000407	0.000218	0.000706	0.000741	0.000363	0.000338	0.000157	9.3e-05	0.00065	0.000124	0.000185	0.000191	0.000264	0.000373	0.000874	0.000259	0.000203	0.00048
1214	0.000412	0.00024	0.000203	0.001205	0.000624	0.000297	0.000295	0.000112	0.000114	0.00128	0.001029	0.00044	0.000111	0.002267	0.00019	0.000234	8.2e-05	0.000105	0.000419	0.000176	6.1e-05	0.000363	0.000416	0.000172	0.000418	0.000215	0.00068	0.000727	0.000365	0.000347	0.000144	0.00011	0.000645	0.000118	0.000152	0.000175	0.000269	0.000334	0.000917	0.000272	0.000191	0.000467
1215	0.000459	0.000304	0.000242	0.001168	0.000568	0.000269	0.000335	0.000132	0.000152	0.001234	0.001026	0.000355	0.000196	0.002299	0.000171	0.000325	0.000116	7.6e-05	0.00036	0.000147	0.000174	0.000272	0.000385	0.000128	0.000413	0.000216	0.000606	0.000663	0.000369	0.000333	0.000121	0.000122	0.000642	0.00014	8.6e-05	4.5e-05	0.00027	0.000222	0.001007	0.000355	0.000267	0.0004
1216	0.000454	0.000298	0.000194	0.001154	0.000591	0.000287	0.000322	0.000126	0.000148	0.001226	0.001011	0.000358	0.000196	0.00233	0.000148	0.000323	9.2e-05	7.8e-05	0.000294	0.000157	0.00018	0.000238	0.000398	9.5e-05	0.000416	0.000223	0.000627	0.000661	0.000344	0.000291	0.000136	0.000106	0.000697	0.00015	0.000109	4.5e-05	0.000327	0.000212	0.001031	0.000373	0.000303	0.000367
1217	0.000372	0.000261	0.000104	0.001114	0.000672	0.000381	0.000272	7.6e-05	0.000224	0.001161	0.001095	0.000413	0.000175	0.002387	8.7e-05	0.000266	4.4e-05	4.5e-05	0.000161	0.000202	0.000118	0.000193	0.000479	6.6e-05	0.000395	0.000268	0.000753	0.00064	0.00024	0.000197	0.000144	0.000136	0.00082	0.000178	0.000195	0.000107	0.000441	0.000165	0.001007	0.000407	0.000222	0.000375
1218	0.000356	0.000228	9.6e-05	0.001085	0.000671	0.000373	0.000265	7.5e-05	0.000233	0.001139	0.001069	0.000429	0.000178	0.002403	6.9e-05	0.000238	2.5e-05	3.9e-05	0.000102	0.000191	0.000114	0.0002	0.000494	5.9e-05	0.000418	0.000246	0.000846	0.000661	0.000256	0.000161	0.000128	0.00015	0.000826	0.000184	0.000189	0.000116	0.000471	0.000157	0.000988	0.000427	0.000236	0.000368
1219	0.000385	0.000145	0.000121	0.001069	0.000667	0.000321	0.00022	0.000132	0.000179	0.001173	0.000861	0.000486	0.000174	0.002422	7.9e-05	0.00024	0.000161	9.2e-05	0.00017	0.000144	8.4e-05	0.000193	0.000479	7.9e-05	0.000488	0.000145	0.001022	0.000779	0.000357	0.000112	7.1e-05	0.000126	0.000802	0.000172	0.000205	0.000107	0.000517	0.000271	0.000964	0.00041	0.000313	0.000305
1220	0.00038	0.000111	0.000118	0.001063	0.000646	0.000317	0.000231	0.000129	0.000178	0.001187	0.00085	0.000482	0.000132	0.00241	7.5e-05	0.000259	0.000192	0.000103	0.00016	0.00013	8.8e-05	0.000193	0.000482	9.9e-05	0.000495	0.000105	0.001037	0.000799	0.000389	0.00011	8.8e-05	8.4e-05	0.000811	0.000199	0.000193	9.3e-05	0.000528	0.000283	0.000912	0.000412	0.000348	0.000334
1221	0.000366	0.000106	5.6e-05	0.001056	0.000529	0.000297	0.000337	8e-05	0.000173	0.001229	0.000987	0.000427	4.6e-05	0.002354	6.2e-05	0.000314	0.000179	0.000148	0.000114	9.8e-05	0.000146	0.000214	0.000493	5.3e-05	0.000492	9.1e-05	0.000959	0.000753	0.000465	0.000109	0.000134	5e-05	0.000747	0.000236	0.000129	0.000103	0.00045	0.000188	0.000741	0.000463	0.000385	0.000458
1222	0.000362	0.000106	4.1e-05	0.001047	0.000484	0.000277	0.000347	8.8e-05	0.000173	0.001218	0.00099	0.000392	5.9e-05	0.002312	6.1e-05	0.000334	0.000173	0.000129	0.000122	6.9e-05	0.000153	0.000234	0.000464	3.8e-05	0.000484	0.000106	0.000944	0.000762	0.000463	0.000109	0.000136	6e-05	0.000728	0.000267	0.000147	8.8e-05	0.000419	0.000195	0.000757	0.000461	0.000402	0.000491
1223	0.000348	0.000106	0.00011	0.001048	0.000453	0.00025	0.0003	0.000228	0.000199	0.001124	0.000986	0.000281	6.2e-05	0.002249	0.000124	0.000344	0.000124	6.2e-05	0.000207	0.000116	0.000149	0.000257	0.000383	7.5e-05	0.00041	0.000208	0.000825	0.000757	0.000331	0.00011	0.000176	6.2e-05	0.000821	0.000369	0.000134	5e-06	0.000406	0.000289	0.000877	0.00042	0.000402	0.000511
1224	0.000346	0.000112	0.00013	0.001064	0.000446	0.000237	0.000286	0.000227	0.000214	0.001126	0.001011	0.000292	7.1e-05	0.002214	0.00019	0.000312	0.000106	6.5e-05	0.00027	0.000133	0.00014	0.000277	0.000372	6.3e-05	0.000386	0.000245	0.000791	0.000762	0.000319	0.000143	0.000208	3.5e-05	0.000831	0.000395	0.000148	2.4e-05	0.00041	0.000293	0.000945	0.0004	0.000388	0.000535
1225	0.000345	0.000133	6.7e-05	0.001076	0.00049	0.000166	0.000238	0.000161	0.000252	0.001141	0.000953	0.000426	5e-05	0.002174	0.000321	0.000178	2.7e-05	0.000115	0.000288	0.00011	7.3e-05	0.000337	0.000382	8e-06	0.000386	0.000274	0.00089	0.000847	0.000348	0.000201	0.000277	7.7e-05	0.000723	0.000373	0.000226	9e-05	0.000429	0.000271	0.001172	0.000343	0.000316	0.000513
1226	0.000364	0.000132	8.6e-05	0.00109	0.000493	0.000172	0.000211	0.000197	0.000224	0.00115	0.000949	0.000461	4.9e-05	0.002157	0.000358	0.00016	1.6e-05	0.000125	0.000304	0.000112	7.4e-05	0.000346	0.000368	1.8e-05	0.0004	0.000243	0.000905	0.000851	0.00036	0.000223	0.000311	0.000107	0.000702	0.000365	0.000238	0.0001	0.000422	0.000279	0.001252	0.000344	0.000299	0.000506
1227	0.000422	0.0001	0.000207	0.001146	0.000502	0.000247	0.000231	0.000236	0.000139	0.001252	0.001058	0.00056	3.6e-05	0.002151	0.000327	0.000182	7.6e-05	9.5e-05	0.000293	0.000119	0.000146	0.000291	0.000416	1.3e-05	0.000481	0.000111	0.000851	0.000748	0.000452	0.000353	0.000276	0.000118	0.000722	0.000332	0.000245	2e-05	0.000455	0.00027	0.001172	0.000387	0.000324	0.000525
1228	0.000447	0.00011	0.000222	0.001173	0.000508	0.000287	0.000244	0.000271	0.000144	0.0013	0.001108	0.000575	4.1e-05	0.002178	0.000328	0.00018	7e-05	0.000106	0.000304	0.000113	0.000154	0.000268	0.000425	2.2e-05	0.000485	0.000116	0.000856	0.000736	0.00048	0.000372	0.000279	0.000127	0.000722	0.000284	0.00023	6e-05	0.000443	0.000233	0.001156	0.000398	0.000316	0.000541
1229	0.000469	0.000158	0.000172	0.001198	0.000491	0.000394	0.000283	0.000277	0.000147	0.001296	0.001111	0.00046	4.4e-05	0.002237	0.000306	0.000229	4.5e-05	0.000126	0.000336	0.000146	0.000142	0.000255	0.000372	3.6e-05	0.00045	0.000131	0.00088	0.000764	0.000452	0.000297	0.000274	7.3e-05	0.000729	0.000254	0.000157	8.9e-05	0.000336	0.00025	0.001117	0.000404	0.000315	0.000564
1230	0.000495	0.000164	9.5e-05	0.001199	0.000443	0.000479	0.000314	0.000333	0.000117	0.00128	0.001121	0.00034	1.1e-05	0.002314	0.000249	0.000343	8.4e-05	0.000207	0.000295	0.000134	0.000142	0.000279	0.000325	4.1e-05	0.000426	0.000161	0.000891	0.000749	0.000404	0.000293	0.00029	2.7e-05	0.000758	0.000278	3.7e-05	6.6e-05	0.000301	0.000266	0.001127	0.000424	0.000319	0.00052
1231	0.000481	0.000174	5.6e-05	0.001153	0.000495	0.00047	0.000278	0.000322	6.6e-05	0.001275	0.001137	0.000327	2.9e-05	0.002367	0.000224	0.000348	8.2e-05	0.000196	0.000303	0.000115	0.000139	0.000285	0.000298	4.6e-05	0.000422	0.000194	0.000899	0.000748	0.000408	0.00025	0.000244	7.9e-05	0.000806	0.000303	6.5e-05	9.8e-05	0.000311	0.000235	0.001104	0.000404	0.000316	0.000554
1232	0.000397	0.000249	5.9e-05	0.001048	0.000618	0.000338	0.000185	0.000243	0.000114	0.001268	0.001173	0.000357	9.7e-05	0.002465	0.000241	0.000262	6.9e-05	0.000129	0.000351	6.8e-05	9.4e-05	0.000279	0.000286	0.000143	0.000378	0.000174	0.00094	0.000815	0.000413	0.000106	0.000132	0.000124	0.000865	0.000284	0.000176	0.000223	0.000342	9.4e-05	0.001101	0.000348	0.000262	0.000637
1233	0.000406	0.000227	0.000103	0.001017	0.000659	0.000309	0.0002	0.000209	0.000183	0.001269	0.001151	0.000368	7.3e-05	0.00246	0.000205	0.000262	3.2e-05	0.000127	0.000342	9.4e-05	9.6e-05	0.00028	0.000278	0.000139	0.000359	0.000185	0.000944	0.000805	0.000416	0.000129	0.000137	0.000154	0.000888	0.000261	0.000167	0.00023	0.000356	0.000104	0.001068	0.000288	0.000288	0.000669
1234	0.00044	0.000104	8.8e-05	0.000946	0.000738	0.000273	0.000307	0.000213	0.000253	0.001274	0.001107	0.00044	4.3e-05	0.002373	0.000117	0.00027	0.00011	0.00013	0.000311	0.00014	0.000182	0.000273	0.000264	9.4e-05	0.000386	0.000247	0.000896	0.000695	0.000453	0.000327	0.000168	0.000211	0.000939	0.000267	0.00014	0.000195	0.000425	0.00021	0.000979	0.000185	0.000402	0.000717
1235	0.000471	0.0001	9.1e-05	0.00096	0.000751	0.000245	0.000301	0.000185	0.000269	0.001269	0.001079	0.000489	8.4e-05	0.00235	0.000106	0.00027	0.000141	0.000163	0.000281	0.000114	0.000193	0.000257	0.000293	9.1e-05	0.000404	0.000251	0.000903	0.000711	0.000487	0.000334	0.000164	0.000209	0.000963	0.000234	0.000169	0.000156	0.00046	0.00022	0.000951	0.000196	0.000409	0.000733
1236	0.00058	0.000182	0.000143	0.001088	0.000664	0.000245	0.000255	0.000168	0.000266	0.001252	0.000987	0.000541	0.000199	0.002305	0.000167	0.000282	0.000139	0.000187	0.0002	9.5e-05	0.000185	0.000219	0.000378	0.000141	0.000416	0.000257	0.000962	0.000808	0.000501	0.000229	0.000194	0.000158	0.000964	0.000124	0.000212	2.3e-05	0.000471	0.000212	0.000938	0.000248	0.000388	0.000726
1237	0.00059	0.000237	0.000143	0.001116	0.00066	0.000247	0.000245	0.00014	0.000272	0.001273	0.000968	0.000544	0.000175	0.002271	0.000204	0.000281	0.000125	0.000195	0.000183	7.5e-05	0.000181	0.000243	0.000405	0.000139	0.000406	0.000283	0.000958	0.000816	0.000551	0.00022	0.000202	0.000145	0.00094	7.4e-05	0.000188	3.6e-05	0.000453	0.000224	0.000961	0.000286	0.00037	0.000696
1238	0.000521	0.000362	0.000215	0.001146	0.000705	0.000252	0.000169	4.1e-05	0.000218	0.001316	0.001043	0.000516	9.9e-05	0.002266	0.000297	0.000271	8.4e-05	0.000215	0.000201	4.7e-05	0.000212	0.000299	0.000457	0.000191	0.000398	0.000316	0.000925	0.000858	0.000688	0.000256	0.000131	0.000109	0.000853	3.3e-05	0.0002	0.000121	0.000422	0.000301	0.001059	0.000422	0.000266	0.000653
1239	0.000514	0.000392	0.000229	0.00114	0.000703	0.00023	0.000164	8.7e-05	0.0002	0.001334	0.001032	0.000547	0.000102	0.002262	0.0003	0.000279	7.4e-05	0.000231	0.000203	5.4e-05	0.000227	0.00032	0.000486	0.000199	0.000403	0.000307	0.000923	0.000842	0.000693	0.000257	0.000144	0.000129	0.000871	2.5e-05	0.000226	0.000133	0.000416	0.000291	0.00107	0.000442	0.000259	0.000606
1240	0.000517	0.00031	0.000135	0.001035	0.00069	0.000219	0.000193	0.000129	0.000223	0.001372	0.000987	0.000586	0.000151	0.002252	0.000231	0.000291	9.4e-05	0.000184	0.000243	0.000114	0.000157	0.000404	0.000498	0.000136	0.000388	0.00026	0.000909	0.000702	0.000649	0.000186	0.000264	0.000207	0.000926	0.000114	0.000242	0.000136	0.00037	0.000187	0.001062	0.000345	0.000319	0.000477
1241	0.000493	0.000316	0.000107	0.001025	0.000682	0.000228	0.000202	0.000167	0.000216	0.001404	0.000958	0.000598	0.000156	0.00223	0.000211	0.000307	8.1e-05	0.000179	0.000243	0.000135	0.000143	0.00041	0.000491	0.000134	0.00038	0.00022	0.000898	0.000656	0.000592	0.000171	0.000293	0.000224	0.000943	0.000148	0.000231	0.00016	0.000351	0.000144	0.001057	0.000343	0.000349	0.000434
1242	0.000487	0.000356	6.8e-05	0.001053	0.00064	0.00019	0.000254	0.000241	0.000211	0.001418	0.000874	0.000668	2e-05	0.00222	0.000118	0.000325	6.2e-05	0.000259	0.000217	0.000153	0.000221	0.000305	0.000427	5.5e-05	0.000432	0.000121	0.000925	0.000643	0.000379	0.000168	0.000309	0.000215	0.001066	0.000211	0.000115	0.000184	0.000433	6.4e-05	0.000979	0.000406	0.000433	0.000487
1243	0.000469	0.000358	8e-05	0.001071	0.000631	0.000197	0.000244	0.000264	0.000172	0.001421	0.000841	0.000685	6.9e-05	0.002207	9.2e-05	0.000337	0.000108	0.000264	0.000229	0.00015	0.000219	0.000278	0.000419	5.6e-05	0.00044	7.7e-05	0.00092	0.000631	0.000312	0.000147	0.000302	0.000222	0.001085	0.000244	7.1e-05	0.000171	0.000443	6e-05	0.000953	0.000421	0.000451	0.000475
1244	0.00039	0.000412	0.000159	0.001175	0.000671	0.000301	0.000137	0.000204	5.7e-05	0.001412	0.000851	0.000596	0.000128	0.002111	0.000161	0.000351	0.000196	0.000243	0.000255	4.1e-05	0.00018	0.00027	0.000449	0.000136	0.00037	8.5e-05	0.000854	0.000654	0.000355	0.000133	0.000175	0.000192	0.000978	0.00019	0.000138	0.000148	0.000372	5.5e-05	0.001003	0.000435	0.000415	0.000422
1245	0.000351	0.000409	0.000156	0.001197	0.000668	0.000323	0.000132	0.000206	3.8e-05	0.001429	0.000846	0.000569	0.000162	0.002117	0.000183	0.000364	0.000222	0.000216	0.000262	4.7e-05	0.000148	0.000264	0.000425	0.000176	0.000341	8.6e-05	0.000843	0.000666	0.000339	0.000159	0.00016	0.000192	0.000915	0.000194	0.000142	0.000122	0.000357	5.6e-05	0.000992	0.000445	0.00039	0.000429
1246	0.000381	0.000291	9.2e-05	0.001104	0.000631	0.000319	0.000198	0.00027	0.000122	0.001473	0.000817	0.00059	0.000142	0.002235	0.000203	0.000374	0.000193	0.000159	0.000312	0.000113	4.2e-05	0.000289	0.000338	0.000218	0.000303	0.000131	0.000866	0.000693	0.000352	0.000199	0.000243	0.000266	0.000793	0.000292	0.000152	3.6e-05	0.000345	0.000132	0.000914	0.000387	0.000307	0.00044
1247	0.000386	0.00025	7.8e-05	0.0011	0.000627	0.00029	0.000228	0.000281	0.00014	0.001468	0.000838	0.000572	0.000129	0.00229	0.000212	0.000374	0.000173	0.000172	0.000347	0.000111	7.6e-05	0.000318	0.000327	0.000219	0.000298	0.000173	0.000875	0.000695	0.000365	0.000197	0.000261	0.000268	0.000763	0.000279	0.000168	9.7e-05	0.000317	0.000188	0.000906	0.000365	0.000276	0.000432
1248	0.000374	0.000234	3.7e-05	0.001118	0.000629	0.000229	0.000278	0.000273	0.000132	0.00145	0.000882	0.000543	0.000109	0.002344	0.000209	0.000369	0.000137	0.000167	0.000364	7.1e-05	8.4e-05	0.000352	0.000331	0.000191	0.000316	0.000208	0.000892	0.000686	0.00037	0.000199	0.000272	0.000243	0.00077	0.000221	0.000155	0.000146	0.000293	0.000247	0.000916	0.000359	0.000267	0.000438
1249	0.000349	0.000288	9e-05	0.001123	0.000622	0.00012	0.000462	0.000253	0.000201	0.00144	0.000959	0.000509	9.1e-05	0.002465	0.000204	0.000366	7.3e-05	0.000124	0.000354	0.000123	4.1e-05	0.000394	0.000312	0.000123	0.00038	0.000266	0.000948	0.000661	0.000327	0.000267	0.000324	0.000206	0.000807	0.000114	2e-05	0.000206	0.000304	0.000407	0.000932	0.000392	0.0003	0.000511
1250	0.000353	0.0003	0.000115	0.001174	0.00062	0.000112	0.00046	0.000255	0.000217	0.001431	0.001004	0.000501	4e-05	0.002445	0.000166	0.000379	1.9e-05	9.8e-05	0.000321	0.000115	2.6e-05	0.000417	0.000331	0.000116	0.000363	0.000321	0.00098	0.000667	0.000351	0.000263	0.000322	0.000159	0.000824	0.000107	1.9e-05	0.000236	0.000271	0.000413	0.000952	0.000423	0.000289	0.000518
1251	0.000387	0.000312	0.000233	0.001338	0.000668	8.3e-05	0.000309	0.000215	0.000175	0.001375	0.001106	0.000493	0.000111	0.002303	8.4e-05	0.000385	0.000105	8.2e-05	0.000244	0.000126	8.8e-05	0.000442	0.000454	8.7e-05	0.000341	0.000379	0.000987	0.000673	0.000436	0.00019	0.00025	3.8e-05	0.000909	0.000208	8.8e-05	0.000307	0.000191	0.000282	0.001047	0.000451	0.000313	0.000463
1252	0.00039	0.000335	0.000229	0.001355	0.000645	8.3e-05	0.00027	0.000221	0.000196	0.001367	0.0011	0.000493	0.000144	0.002276	0.000109	0.000391	0.000123	8.4e-05	0.000206	7.6e-05	0.000108	0.000451	0.000451	8.2e-05	0.000327	0.000372	0.000989	0.000669	0.000446	0.000137	0.000227	1.6e-05	0.000923	0.000194	0.000138	0.000271	0.000163	0.000264	0.001077	0.000461	0.000314	0.000475
1253	0.00036	0.000345	0.000166	0.001306	0.000572	0.000143	0.000218	0.00033	0.000262	0.001402	0.001003	0.000519	0.00022	0.002214	0.000191	0.000437	0.000125	9.3e-05	0.000168	0.000145	0.000104	0.000446	0.000411	0.000129	0.00022	0.000371	0.001012	0.000682	0.000445	0.000171	0.000213	2.1e-05	0.000901	0.000212	0.000222	0.000125	0.000229	0.00023	0.001064	0.000503	0.000264	0.000515
1254	0.00037	0.000379	0.000136	0.001288	0.000546	0.000146	0.000204	0.000321	0.000243	0.001423	0.000984	0.000518	0.000238	0.002234	0.000179	0.000408	0.000113	7.1e-05	0.000185	0.000195	0.000108	0.000436	0.000399	0.000116	0.00025	0.000337	0.000997	0.000699	0.000423	0.00018	0.000219	2.6e-05	0.000889	0.00022	0.000255	0.000108	0.000212	0.000259	0.001034	0.000512	0.000255	0.000543
1255	0.000398	0.000461	0.00017	0.001212	0.000487	0.000124	0.000255	0.000254	0.000196	0.001465	0.000923	0.000481	0.000244	0.002405	0.000174	0.000331	4.7e-05	1.6e-05	0.000255	0.000224	0.000115	0.000406	0.000367	2e-05	0.00042	0.000205	0.000926	0.000722	0.000335	0.000132	0.000242	3.8e-05	0.000885	0.000195	0.000308	6.8e-05	0.000159	0.000408	0.00097	0.000453	0.000312	0.000605
1256	0.000391	0.00046	0.000202	0.00118	0.000489	0.000112	0.000243	0.000225	0.000193	0.001445	0.000936	0.000473	0.000207	0.002403	0.000199	0.00032	6.5e-05	2.7e-05	0.000291	0.000244	9.4e-05	0.00042	0.000355	1.9e-05	0.000458	0.000179	0.000898	0.000706	0.000341	0.000122	0.000255	3.4e-05	0.00085	0.000192	0.000302	5.2e-05	0.000156	0.00043	0.000952	0.00047	0.000283	0.00061
1257	0.00035	0.000414	0.000159	0.001173	0.000566	0.000164	0.000204	0.000129	0.000209	0.001371	0.001057	0.000487	8e-05	0.002308	0.000203	0.000317	0.0002	9.6e-05	0.000316	0.00022	8e-05	0.000473	0.000327	6.5e-05	0.000502	0.000207	0.000854	0.00068	0.000407	0.000112	0.000314	4.9e-05	0.00077	9.9e-05	0.00025	0.000124	9e-05	0.000405	0.000874	0.000552	0.000165	0.000577
1258	0.000386	0.0004	0.000147	0.001177	0.000585	0.000205	0.000196	9.6e-05	0.00021	0.001372	0.001087	0.00048	6.7e-05	0.002299	0.000219	0.000328	0.000212	0.000105	0.000338	0.000244	0.000111	0.000465	0.000317	8.1e-05	0.000497	0.00021	0.000866	0.000675	0.000408	0.000135	0.000301	6.2e-05	0.00075	0.000104	0.000229	0.000162	7.5e-05	0.000412	0.000892	0.000574	0.000178	0.000562
1259	0.000483	0.000358	0.000166	0.00119	0.000602	0.00034	0.000173	0.000104	0.000182	0.00138	0.001107	0.000524	2.2e-05	0.002225	0.000244	0.000372	0.000204	5.9e-05	0.000356	0.00029	0.000239	0.000484	0.000308	0.000144	0.0004	0.000212	0.000961	0.000667	0.000428	0.000153	0.000213	0.000124	0.000719	0.000191	0.0002	0.000203	0.000271	0.000387	0.001057	0.000618	0.0002	0.000528
1260	0.000489	0.000313	0.000161	0.001207	0.000624	0.000387	0.00017	0.000113	0.000169	0.001364	0.00111	0.000478	3.1e-05	0.002224	0.000246	0.00039	0.000199	4.4e-05	0.000359	0.000298	0.000238	0.000462	0.000313	0.000163	0.000343	0.000223	0.000975	0.000633	0.000418	0.000178	0.000196	0.000142	0.000726	0.000213	0.000189	0.00018	0.000329	0.000363	0.001097	0.000599	0.000209	0.000492
1261	0.000487	0.000282	0.000114	0.00129	0.000645	0.000322	0.0002	0.000164	0.000104	0.001381	0.001044	0.000289	4.7e-05	0.002389	0.000272	0.000397	0.000132	6e-05	0.000388	0.000271	0.000168	0.000318	0.00033	0.000129	0.000251	0.000281	0.000957	0.000547	0.000315	0.000245	0.000168	0.000123	0.000816	0.000218	0.000185	0.00012	0.000411	0.00037	0.001122	0.000491	0.000276	0.000446
1262	0.000496	0.000261	0.000128	0.001289	0.000663	0.000318	0.000227	0.000167	0.000108	0.001419	0.001023	0.000249	7.4e-05	0.002417	0.000292	0.000396	0.0001	7.3e-05	0.00038	0.000251	0.00014	0.000256	0.000342	0.000121	0.000231	0.000332	0.000983	0.000561	0.000291	0.000258	0.000172	0.000129	0.000828	0.000215	0.000194	9.2e-05	0.000417	0.000347	0.00112	0.000452	0.000321	0.00043
1263	0.000416	0.0002	0.00017	0.001201	0.000673	0.000331	0.000315	0.000158	0.000148	0.001444	0.001038	0.000244	6.9e-05	0.002345	0.000255	0.000328	7e-06	8.9e-05	0.000317	0.000214	3.1e-05	0.000232	0.000392	0.00012	0.000284	0.000379	0.001005	0.000611	0.000338	0.00024	0.000288	0.000137	0.000825	0.000156	0.000205	3.4e-05	0.000368	0.000233	0.001014	0.000399	0.000342	0.000396
1264	0.000379	0.000181	0.000168	0.001178	0.000695	0.000341	0.000329	0.000166	0.000193	0.001441	0.001028	0.000256	8.7e-05	0.002326	0.00027	0.000317	4.7e-05	7.9e-05	0.000287	0.000178	5.7e-05	0.000216	0.000385	0.000108	0.000304	0.000397	0.001	0.000638	0.000349	0.000231	0.0003	0.00013	0.000809	0.000161	0.000211	7e-05	0.000395	0.0002	0.000971	0.000364	0.000336	0.00041
1265	0.000396	0.000203	0.000163	0.001148	0.000744	0.000353	0.000307	0.000137	0.000278	0.001498	0.001007	0.000396	0.000146	0.00229	0.000322	0.00039	0.000149	8.2e-05	0.000242	0.000129	3.4e-05	0.000261	0.000294	0.000177	0.000334	0.000349	0.001033	0.000775	0.000386	0.000141	0.000298	9.8e-05	0.000669	0.000256	0.000179	5.3e-05	0.00025	0.000239	0.000925	0.000388	0.000328	0.000518
1266	0.000416	0.000232	0.000146	0.001122	0.000757	0.000365	0.000316	0.000108	0.000297	0.001506	0.001003	0.000456	0.000139	0.00224	0.000339	0.000386	0.000185	8.8e-05	0.00019	0.000145	4.8e-05	0.0003	0.000275	0.000159	0.000355	0.000334	0.001046	0.00084	0.000386	0.000124	0.00029	7.5e-05	0.000632	0.000267	0.000172	2.1e-05	0.000216	0.000243	0.000925	0.000373	0.000323	0.000561
1267	0.000464	0.000306	9e-05	0.001182	0.000746	0.000394	0.000372	7.5e-05	0.000298	0.001429	0.000983	0.000473	7.3e-05	0.00216	0.000375	0.000363	0.000164	4.2e-05	0.000139	0.00019	5e-06	0.000335	0.000306	0.00015	0.000345	0.000333	0.00101	0.000807	0.000302	0.000164	0.000197	5.7e-05	0.000658	0.000211	0.000215	7e-05	0.000347	0.000281	0.00097	0.000345	0.000315	0.000598
1268	0.000452	0.000313	0.000137	0.001166	0.000698	0.000346	0.000291	0.000101	0.000281	0.001329	0.000963	0.00044	5.3e-05	0.002184	0.000378	0.000331	0.000118	9.8e-05	0.000102	0.000162	6.6e-05	0.000335	0.000281	0.000167	0.000321	0.000288	0.000962	0.000815	0.000289	0.000211	0.000166	2.8e-05	0.000697	0.000261	0.000151	0.000187	0.000406	0.000284	0.001052	0.000307	0.000253	0.000618
1269	0.000462	0.000332	0.000115	0.001163	0.000698	0.000342	0.00024	0.000127	0.000277	0.001296	0.00098	0.000422	3.9e-05	0.002155	0.000351	0.000318	0.000104	8.7e-05	8.3e-05	0.000178	7.2e-05	0.000344	0.000261	0.000177	0.000335	0.000255	0.00094	0.000816	0.000282	0.000241	0.000148	1.5e-05	0.000706	0.000277	0.000131	0.000198	0.000429	0.000259	0.001053	0.000278	0.000258	0.000617
1270	0.000513	0.00035	1.8e-05	0.001111	0.000696	0.000321	0.000215	0.000162	0.000241	0.001282	0.001066	0.000374	0.000117	0.00207	0.000282	0.000239	8.6e-05	1.7e-05	7.3e-05	0.000289	0.000159	0.000393	0.000283	0.000164	0.000342	0.000232	0.000906	0.000815	0.000259	0.000308	0.000163	5.9e-05	0.00075	0.000241	9.6e-05	0.000217	0.000464	0.000161	0.001052	0.000211	0.000325	0.000566
1271	0.00051	0.000346	2.2e-05	0.001109	0.000681	0.000306	0.0002	0.00015	0.000196	0.001294	0.001054	0.000354	0.000134	0.002084	0.000245	0.000268	8.6e-05	2e-05	8.2e-05	0.000257	0.000201	0.00041	0.000303	0.000131	0.00036	0.000217	0.000952	0.000793	0.000248	0.000323	0.000157	7.8e-05	0.000771	0.000234	7e-05	0.000203	0.000426	0.000138	0.001048	0.000212	0.000318	0.000524
1272	0.000452	0.000332	0.000127	0.001129	0.000697	0.000394	6.8e-05	0.000144	0.000204	0.001371	0.000987	0.000316	9.5e-05	0.002175	0.000209	0.00037	0.000122	0.000117	0.000156	9.8e-05	0.000261	0.000402	0.00032	0.000134	0.000401	0.000183	0.001074	0.000736	0.000281	0.000308	0.000155	0.00012	0.000757	0.000245	5.8e-05	9.9e-05	0.000232	0.00014	0.000987	0.000249	0.000288	0.000471
1273	0.000451	0.000307	0.00015	0.00115	0.000679	0.000336	4.6e-05	0.000125	0.000222	0.001382	0.001005	0.000337	7.3e-05	0.002211	0.000217	0.000413	8.3e-05	0.000111	0.000187	6.1e-05	0.000247	0.000392	0.000334	0.000133	0.000452	0.000177	0.00109	0.000759	0.00031	0.000275	0.000173	0.000149	0.00076	0.000264	6.6e-05	6.1e-05	0.000234	0.000121	0.000976	0.000302	0.000281	0.000434
1274	0.000459	0.00022	6.4e-05	0.001191	0.000588	8.1e-05	8.9e-05	8.2e-05	0.000236	0.001406	0.001038	0.000415	3.7e-05	0.002301	0.000304	0.000493	6.4e-05	3.5e-05	0.000236	5.2e-05	0.000193	0.000364	0.000372	7.5e-05	0.000519	0.000189	0.001115	0.000861	0.000339	0.00019	0.000125	0.000173	0.000815	0.000269	9.4e-05	4.7e-05	0.000305	0.000109	0.00102	0.00041	0.0003	0.00036
1275	0.000475	0.000219	5.5e-05	0.001218	0.000585	5.1e-05	8.2e-05	8.6e-05	0.00023	0.001385	0.001024	0.000455	4.2e-05	0.002296	0.000311	0.000524	8.3e-05	3.6e-05	0.000253	7.4e-05	0.000205	0.000327	0.000379	0.00012	0.000554	0.000228	0.001125	0.000842	0.000332	0.00017	0.000125	0.000161	0.000806	0.000289	8.5e-05	6.5e-05	0.000328	0.00012	0.001015	0.000465	0.000301	0.000352
1276	0.000546	0.000291	0.00012	0.001238	0.000666	8.9e-05	3.7e-05	6.3e-05	0.000218	0.001286	0.001078	0.000541	0.00011	0.002177	0.000262	0.000517	0.00019	5.4e-05	0.000232	0.000126	0.000249	0.000255	0.000345	0.000155	0.000614	0.000319	0.001066	0.000784	0.000343	0.00019	0.000217	0.000144	0.000724	0.000358	0.000105	9.8e-05	0.000461	0.000143	0.000994	0.000553	0.000265	0.000403
1277	0.000555	0.000265	0.000131	0.001276	0.000653	7.5e-05	5.2e-05	4.2e-05	0.000227	0.001258	0.001045	0.000552	0.000117	0.002173	0.000223	0.000486	0.000202	8.9e-05	0.000199	0.000144	0.000231	0.00024	0.000346	0.000149	0.00063	0.000317	0.001012	0.000778	0.000341	0.000146	0.000275	0.00013	0.000695	0.000367	0.000118	0.000122	0.00048	0.000126	0.000971	0.000561	0.000246	0.000415
1278	0.000505	0.000218	0.00012	0.001352	0.000617	0.000187	0.000126	6.9e-05	0.00021	0.001211	0.000846	0.000491	9.1e-05	0.002189	7.7e-05	0.000399	0.000147	0.000149	0.000115	0.000179	0.000137	0.000262	0.000367	7.8e-05	0.0006	0.000266	0.000953	0.000707	0.000277	6.5e-05	0.000363	3.2e-05	0.00067	0.000328	0.000124	0.000135	0.000395	7.9e-05	0.000967	0.000484	0.000205	0.000435
1279	0.000506	0.000204	0.00011	0.001369	0.0006	0.000206	0.000125	0.000109	0.000231	0.001214	0.000818	0.000488	8.2e-05	0.002197	9.2e-05	0.000371	0.000149	0.000149	0.000107	0.000133	7.7e-05	0.000266	0.000389	7.1e-05	0.000568	0.000287	0.000943	0.000665	0.000259	6.8e-05	0.000328	1.8e-05	0.000647	0.00031	0.000131	0.000144	0.000348	9.6e-05	0.000972	0.000473	0.000187	0.00046
1280	0.000504	0.000141	0.000191	0.001348	0.000519	7.2e-05	0.000112	0.000205	0.000283	0.001314	0.000891	0.000461	6.6e-05	0.002311	0.000226	0.000338	7.3e-05	7.9e-05	0.000124	1.8e-05	6.6e-05	0.00035	0.000421	0.000107	0.000513	0.000304	0.000907	0.000688	0.000262	0.000112	0.000225	0.000144	0.00065	0.000276	0.000116	0.000185	0.000284	0.000161	0.000929	0.000448	0.000186	0.000485
1281	0.000507	0.000113	0.000198	0.001355	0.000487	6.1e-05	0.000133	0.000247	0.000287	0.001344	0.000898	0.000473	4.4e-05	0.002324	0.000258	0.000315	5.7e-05	7e-05	0.000115	7.5e-05	0.000123	0.000331	0.000442	7.6e-05	0.000472	0.000297	0.000906	0.000721	0.000276	8.8e-05	0.000185	0.000192	0.000639	0.000243	0.00011	0.000192	0.000231	0.000178	0.000906	0.00042	0.000183	0.000501
1282	0.000572	0.000116	0.000188	0.001319	0.00053	0.000139	0.000129	0.000269	0.000304	0.00134	0.000952	0.00058	8.5e-05	0.002213	0.000397	0.000346	5.6e-05	5.1e-05	0.000148	0.000222	0.000144	0.000273	0.000475	7.9e-05	0.000428	0.000325	0.001016	0.000762	0.000327	0.000106	3e-06	0.000288	0.000609	0.000216	9e-05	0.000174	0.000136	0.000213	0.00095	0.00045	0.000185	0.000561
1283	0.000587	0.000126	0.000245	0.001318	0.000529	0.000167	0.000133	0.000251	0.000284	0.00136	0.000971	0.000609	0.00011	0.002185	0.000415	0.000355	8.5e-05	3.2e-05	0.00018	0.000262	0.00014	0.00026	0.000485	0.000104	0.000374	0.000362	0.001057	0.000759	0.000324	0.000167	7.4e-05	0.000306	0.000599	0.000191	7.7e-05	0.000178	9e-05	0.000258	0.000907	0.000438	0.000183	0.000556
1284	0.000572	0.000164	0.000347	0.001418	0.00047	0.000165	0.000153	0.000209	0.000155	0.001418	0.000901	0.000606	3.8e-05	0.002178	0.000239	0.000351	0.000181	9.4e-05	0.000191	0.000158	0.000153	0.000134	0.000449	0.000258	0.000278	0.000347	0.001067	0.000776	0.000311	0.000253	0.000109	0.000201	0.00061	0.000129	0.000125	0.000213	5.6e-05	0.000283	0.000758	0.000348	0.00023	0.000452
1285	0.00056	0.000185	0.000378	0.001417	0.00048	0.000206	0.000163	0.000187	0.000121	0.001389	0.000889	0.000596	2e-05	0.002154	0.000174	0.000338	0.000188	0.000104	0.000197	0.000119	0.000161	0.000111	0.000441	0.000304	0.000264	0.000347	0.001058	0.000788	0.000295	0.000302	0.00012	0.000165	0.000606	0.000103	0.000135	0.000197	7.8e-05	0.000316	0.000691	0.000323	0.000256	0.000421
1286	0.000544	0.000204	0.000396	0.001315	0.000537	0.000278	0.000175	9.5e-05	0.000154	0.001297	0.000893	0.000549	4.7e-05	0.002145	0.000177	0.000281	0.000206	0.000114	0.000187	9e-06	0.000177	7.5e-05	0.000426	0.000257	0.000326	0.000417	0.001023	0.000759	0.000209	0.000335	0.000118	0.000101	0.000613	9.8e-05	5.6e-05	8.8e-05	0.000221	0.000433	0.000613	0.000362	0.000218	0.000377
1287	0.000468	0.000275	0.000308	0.001281	0.000573	0.000329	0.000124	7e-05	0.000165	0.00125	0.000948	0.000464	0.000124	0.002148	0.000227	0.000319	8.7e-05	9.4e-05	0.000257	2.9e-05	0.000257	3.5e-05	0.000429	0.000179	0.000337	0.000504	0.000971	0.000681	0.000171	0.000323	8.6e-05	7.8e-05	0.000581	0.000123	8.6e-05	3.6e-05	0.000286	0.000516	0.000515	0.000299	0.000222	0.000387
1288	0.000458	0.000286	0.000284	0.001241	0.000626	0.000355	9.5e-05	3e-06	0.000167	0.001192	0.00097	0.000445	0.000126	0.00217	0.000221	0.000348	8.6e-05	0.000102	0.000258	1.7e-05	0.000266	6e-05	0.000408	0.00015	0.000334	0.000495	0.000946	0.000671	0.000192	0.000284	7.9e-05	6.8e-05	0.000596	0.000144	8.5e-05	4.4e-05	0.000287	0.000491	0.000511	0.000315	0.000226	0.000388
1289	0.000474	0.000246	0.000231	0.001112	0.000762	0.000398	3.8e-05	0.000196	0.000193	0.001051	0.001013	0.000479	7.4e-05	0.002212	0.000135	0.000394	0.000106	9e-05	0.000222	7.5e-05	0.000228	5e-05	0.000395	8.3e-05	0.000342	0.000479	0.000892	0.000715	0.000303	0.000185	7.7e-05	0.000156	0.000638	0.000232	5.9e-05	8.5e-05	0.000251	0.00035	0.000631	0.000372	0.000203	0.000443
1290	0.000461	0.000254	0.000223	0.001165	0.000756	0.000407	2.8e-05	0.000221	0.00017	0.001014	0.000998	0.000448	8.6e-05	0.00218	8.9e-05	0.000403	9.8e-05	7.2e-05	0.000225	8.5e-05	0.000205	3.2e-05	0.000408	5.4e-05	0.000379	0.000447	0.000912	0.000742	0.000305	0.000165	9.5e-05	0.000156	0.000604	0.000219	7.3e-05	0.000108	0.000268	0.000329	0.000629	0.000404	0.000203	0.000434
1291	0.000501	0.000307	0.00025	0.001374	0.000688	0.000375	5.3e-05	0.000175	6.6e-05	0.001059	0.000975	0.000364	9.9e-05	0.002141	3.7e-05	0.000494	3.5e-05	5.1e-05	0.000223	0.000125	0.000163	5.5e-05	0.000462	3.6e-05	0.000393	0.000291	0.001002	0.000795	0.000322	0.000143	0.000158	0.000131	0.000532	0.000162	7.9e-05	0.000103	0.000255	0.000319	0.000601	0.000472	0.000269	0.000373
1292	0.000497	0.000246	0.000268	0.001433	0.000618	0.000355	6.3e-05	0.000174	8.2e-05	0.001084	0.000912	0.000342	8.3e-05	0.002117	3.8e-05	0.000512	2.1e-05	4.6e-05	0.000225	0.000117	0.000166	9.7e-05	0.000441	5.2e-05	0.00041	0.000271	0.001026	0.0008	0.000292	0.000163	0.000142	0.000102	0.000554	0.000121	9.6e-05	8.1e-05	0.000239	0.0003	0.000615	0.000451	0.000266	0.000373
1293	0.000408	0.000139	0.000297	0.001548	0.000454	0.000366	0.000128	0.000103	0.000167	0.001147	0.000741	0.000314	9.3e-05	0.001977	7.7e-05	0.000476	5e-05	0.000187	0.000316	2.3e-05	0.000206	0.000204	0.000409	0.000109	0.000495	0.000343	0.00104	0.000793	0.000165	0.000255	5.2e-05	0.000212	0.000573	0.000113	0.000173	8.9e-05	0.000313	0.000351	0.000608	0.000361	0.000228	0.000415
1294	0.000397	0.000163	0.000319	0.001555	0.000393	0.000311	0.000131	0.000107	0.000178	0.001155	0.000731	0.000307	0.000106	0.002003	6.9e-05	0.000441	8.3e-05	0.000199	0.000271	1.3e-05	0.000202	0.000194	0.000385	7e-05	0.000512	0.00039	0.001077	0.000803	0.000122	0.000276	3.5e-05	0.000256	0.000594	0.000124	0.000165	6.3e-05	0.000292	0.00035	0.000618	0.000342	0.000187	0.000399
1295	0.000393	0.000229	0.000331	0.001419	0.000386	0.000174	7.8e-05	0.000196	0.000229	0.001167	0.000767	0.000385	0.000109	0.002185	0.000157	0.000365	0.000124	0.000159	0.000109	9.1e-05	0.00016	0.000101	0.000314	0.000125	0.000459	0.000464	0.001113	0.000796	0.000141	0.000267	2e-05	0.000268	0.000729	0.000141	0.000122	0.000155	0.000101	0.000272	0.000662	0.000316	0.000119	0.000373
1296	0.000434	0.000251	0.000358	0.001362	0.00034	0.000118	9.2e-05	0.000203	0.000213	0.001168	0.000809	0.00041	0.0001	0.002262	0.000149	0.000303	0.000116	0.000136	5.3e-05	0.000112	0.000133	0.000109	0.000289	0.000148	0.000454	0.000482	0.00113	0.000794	0.00012	0.000289	7.9e-05	0.000294	0.000752	0.000113	0.000128	0.000189	8.3e-05	0.000248	0.000693	0.000285	8.3e-05	0.000373
1297	0.000553	0.000368	0.000414	0.001288	0.0003	5.8e-05	0.000137	0.000186	0.0001	0.001113	0.001008	0.000413	0.0001	0.002367	0.000115	0.00019	0.000108	2.6e-05	5e-05	0.000159	6.8e-05	9.7e-05	0.000259	0.000153	0.000468	0.000495	0.001199	0.000862	3.2e-05	0.000341	0.000241	0.000256	0.000654	5.9e-05	0.000184	0.000171	0.000183	0.00025	0.000704	0.000305	0.000147	0.000329
1298	0.000614	0.000411	0.000408	0.001258	0.000311	5.6e-05	0.000107	0.000191	7.4e-05	0.001098	0.001058	0.00042	9.4e-05	0.002424	0.000136	0.000158	0.000101	4.7e-05	0.000123	0.000152	6.4e-05	0.000107	0.000241	0.000148	0.000459	0.000473	0.001183	0.00084	3.2e-05	0.000315	0.000255	0.000258	0.00064	0.000109	0.000201	0.000167	0.0002	0.000254	0.000742	0.000328	0.000118	0.00033
1299	0.000734	0.000344	0.000373	0.001264	0.000324	0.000137	6.2e-05	0.000151	0.000219	0.001111	0.001019	0.000363	0.000127	0.002441	0.000119	0.000209	5.1e-05	7.4e-05	0.000211	7.7e-05	0.000109	0.000204	0.000248	0.000147	0.00047	0.000361	0.001043	0.000671	7.7e-05	0.000213	0.000227	0.000309	0.000662	0.000138	0.000191	0.00013	0.000221	0.000232	0.00085	0.000333	8.9e-05	0.000411
1300	0.000762	0.000308	0.000355	0.001242	0.000323	0.000177	4.7e-05	0.00015	0.000252	0.001114	0.000998	0.000368	0.000133	0.002426	0.000114	0.000221	4.9e-05	0.000104	0.000253	6.3e-05	0.000104	0.000213	0.00025	0.000131	0.000433	0.000353	0.001021	0.00064	0.000105	0.000222	0.000218	0.00033	0.000665	0.000153	0.000143	0.000107	0.000248	0.000245	0.000869	0.000332	0.000102	0.000447
1301	0.000712	0.00028	0.000291	0.001197	0.000345	0.00025	0.000149	0.000221	0.000249	0.001125	0.000893	0.000443	0.000165	0.002397	6e-05	0.00028	6.9e-05	0.0002	0.000351	8.8e-05	0.000126	0.000168	0.000247	0.000106	0.000321	0.000389	0.001045	0.000678	0.000209	0.00023	0.000164	0.000341	0.00071	0.000157	7.5e-05	0.000137	0.000233	0.000319	0.000859	0.000359	0.000102	0.000498
1302	0.00066	0.000242	0.000305	0.001217	0.000395	0.000286	0.000157	0.000209	0.000216	0.001117	0.000865	0.000462	0.000151	0.002335	6.3e-05	0.000301	6.9e-05	0.000215	0.000372	8.6e-05	0.000118	0.000134	0.000254	0.000167	0.000289	0.000385	0.001034	0.000662	0.000251	0.000228	0.000156	0.00033	0.000717	0.000183	0.000112	0.000134	0.000243	0.000351	0.000836	0.000365	8e-05	0.000499
1303	0.000494	0.000145	0.000419	0.001284	0.000447	0.00031	9.9e-05	0.000146	0.000141	0.001084	0.000924	0.000508	2.1e-05	0.002164	0.000118	0.000326	1.5e-05	0.000214	0.000258	4.2e-05	5.1e-05	2.8e-05	0.000258	0.000238	0.000273	0.000433	0.001074	0.000723	0.000247	0.000362	9.6e-05	0.000307	0.000669	0.000231	0.00012	4e-05	0.000295	0.000352	0.000713	0.000308	0.00014	0.000524
1304	0.000441	0.000128	0.000439	0.001323	0.000463	0.000306	0.000114	0.000123	0.000165	0.001065	0.000908	0.000513	5.6e-05	0.002085	9.4e-05	0.00035	4.4e-05	0.000205	0.000202	3.2e-05	2e-05	3e-05	0.000266	0.000275	0.000259	0.000441	0.001074	0.000716	0.000258	0.0004	7.7e-05	0.00028	0.000672	0.000273	0.00013	4.4e-05	0.000308	0.000374	0.000669	0.000284	0.000202	0.000545
1305	0.000451	0.00021	0.000446	0.00144	0.000518	0.000214	0.000169	7.7e-05	0.00023	0.001025	0.000861	0.000409	0.000121	0.002034	5.4e-05	0.000289	0.00014	0.000132	0.000213	1.2e-05	8.2e-05	0.000102	0.000301	0.000251	0.000323	0.000344	0.001013	0.000554	0.000208	0.000315	0.000118	0.000211	0.000747	0.000324	3.6e-05	8.3e-05	0.000287	0.000401	0.000662	0.000252	0.000166	0.00047
1306	0.000444	0.000258	0.000431	0.001479	0.000545	0.000223	0.000238	6.3e-05	0.000242	0.001019	0.000853	0.000373	0.000133	0.001989	8.4e-05	0.000264	0.00016	0.000129	0.000212	3.9e-05	7.7e-05	0.000123	0.000328	0.000224	0.000307	0.000329	0.000982	0.000509	0.000188	0.000277	0.000157	0.000177	0.000795	0.000344	1.9e-05	7.1e-05	0.000285	0.000415	0.000648	0.000281	0.000184	0.000429
1307	0.000509	0.000277	0.000347	0.00149	0.000543	0.000267	0.000261	6.5e-05	0.00019	0.00108	0.000811	0.000374	7.7e-05	0.001989	7.8e-05	0.000271	0.000132	9.3e-05	0.000169	5.8e-05	5.4e-05	0.000116	0.000334	0.000196	0.00017	0.000361	0.000966	0.000551	0.00019	0.000267	0.000196	0.000126	0.00081	0.000335	0.000102	9.5e-05	0.000276	0.000428	0.000643	0.000412	0.000107	0.000344
1308	0.000542	0.00027	0.000274	0.001385	0.000481	0.000265	0.000259	0.000102	7.4e-05	0.001085	0.000765	0.000361	2.4e-05	0.002005	0.000102	0.000232	0.000121	3.6e-05	0.000136	5.9e-05	8.3e-05	7.4e-05	0.000369	0.000179	0.000145	0.00035	0.000929	0.00054	0.000252	0.000217	0.000169	0.000127	0.000819	0.000335	9e-05	6.8e-05	0.000304	0.000446	0.000697	0.000438	9.3e-05	0.00031
1309	0.000437	0.000181	0.000345	0.001288	0.000444	0.000227	0.000248	0.000134	4.5e-05	0.001119	0.000811	0.000343	3.4e-05	0.002009	4.3e-05	0.000164	0.000106	2.7e-05	0.000112	0.00012	0.000169	4.9e-05	0.000368	0.000156	0.000198	0.000399	0.000924	0.000573	0.0002	0.000203	0.000168	0.000192	0.000741	0.0002	9.5e-05	7.4e-05	0.000255	0.000476	0.000632	0.000488	0.000135	0.00034
1310	0.000387	0.000155	0.000375	0.001264	0.000408	0.000341	0.000261	0.000224	8.1e-05	0.001144	0.000894	0.000405	3.5e-05	0.001976	0.000118	0.000179	0.000113	9.8e-05	8.9e-05	8.7e-05	0.00025	4.2e-05	0.000382	0.00015	0.000198	0.000476	0.000931	0.00064	0.00022	0.000242	0.00012	0.000229	0.00067	0.000145	0.000146	4.8e-05	0.000159	0.000453	0.000557	0.000566	0.000199	0.000285
1311	0.000373	0.000142	0.000383	0.001227	0.000384	0.000348	0.000248	0.00024	5.9e-05	0.001127	0.00092	0.00042	3.2e-05	0.001956	0.000121	0.000185	0.000106	0.000141	7.6e-05	9.4e-05	0.000249	3.9e-05	0.00038	0.000121	0.000214	0.000491	0.000983	0.00065	0.000229	0.000214	9.5e-05	0.000246	0.00061	0.000125	0.000137	4.5e-05	0.000138	0.000455	0.000546	0.000568	0.000187	0.000262
1312	0.000354	0.000155	0.000417	0.0012	0.000311	0.000248	0.000204	0.000223	0.000113	0.001059	0.000937	0.000406	4.2e-05	0.001908	5.1e-05	0.000219	0.000137	0.000204	0.000142	0.00011	0.00012	4.8e-05	0.000371	0.000118	0.000274	0.000524	0.001115	0.000622	0.000273	0.000148	7.1e-05	0.000322	0.000495	0.000107	0.000207	1.9e-05	0.000141	0.000489	0.000549	0.000517	0.000155	0.000253
1313	0.000355	0.000153	0.000418	0.001193	0.000313	0.000217	0.000186	0.00021	0.00013	0.001043	0.00093	0.000395	4.2e-05	0.001943	6.6e-05	0.000214	0.000112	0.000238	0.000126	0.000115	0.000131	5.6e-05	0.000366	0.000103	0.000271	0.000508	0.001156	0.000627	0.000277	0.00013	7.7e-05	0.000313	0.000488	0.000129	0.000203	3.2e-05	0.000156	0.000468	0.000545	0.000438	9.6e-05	0.000245
1314	0.00045	0.000183	0.000335	0.001209	0.000392	0.000233	0.000152	0.000148	0.0001	0.001034	0.000856	0.000369	2e-05	0.002048	5.4e-05	0.000231	3.3e-05	0.000285	1.1e-05	0.000159	0.000212	8.5e-05	0.000361	3.9e-05	0.000189	0.00041	0.001202	0.000644	0.000193	0.000231	9.9e-05	0.000203	0.000535	0.000245	0.000167	3.3e-05	0.000171	0.000423	0.000594	0.000269	5.8e-05	0.000277
1315	0.000466	0.000181	0.00035	0.001231	0.000405	0.00021	0.00017	0.00016	8.8e-05	0.001005	0.000894	0.000392	3.9e-05	0.002051	5e-05	0.000237	8e-06	0.000247	4.9e-05	0.000195	0.000189	0.0001	0.000341	3.9e-05	0.000192	0.000379	0.001217	0.000598	0.000177	0.000256	0.000136	0.000174	0.000593	0.000232	0.000178	2.5e-05	0.000149	0.000401	0.000614	0.000243	0.000114	0.000302
1316	0.000467	0.00012	0.000458	0.001276	0.000427	0.000175	0.000255	0.000155	9.2e-05	0.000993	0.001015	0.000443	6.3e-05	0.002041	0.000112	0.000199	9.8e-05	0.000121	0.000209	0.000253	0.000147	0.000201	0.000322	8.3e-05	0.000238	0.00031	0.001169	0.000502	0.000203	0.000138	0.000214	0.000141	0.000751	0.000167	0.000107	9.3e-05	0.000101	0.000356	0.000602	0.00022	0.000169	0.000358
1317	0.000468	0.000108	0.000461	0.001284	0.000433	0.000167	0.000265	0.000171	0.000109	0.000929	0.001048	0.000481	9.5e-05	0.002061	0.000118	0.0002	0.000127	5.1e-05	0.000218	0.000269	0.000178	0.000222	0.00031	0.000108	0.000243	0.000337	0.001154	0.00047	0.000162	0.000113	0.000219	0.000145	0.000809	0.00013	9.7e-05	0.000118	6.7e-05	0.000314	0.000606	0.000239	0.000175	0.000344
1318	0.000449	0.00014	0.000437	0.001278	0.00042	0.00028	0.000264	0.000193	0.000159	0.000753	0.001149	0.000582	0.000182	0.002015	9.9e-05	0.000269	0.000144	0.000102	0.000211	0.000253	0.000187	0.000188	0.000322	0.000166	0.000279	0.000473	0.001131	0.000418	0.000102	0.000111	0.000221	0.000195	0.000856	0.000128	0.000183	0.000174	9.7e-05	0.000286	0.00067	0.000439	0.000125	0.000223
1319	0.000484	0.000119	0.000426	0.001299	0.00041	0.000305	0.000273	0.000208	0.000191	0.000726	0.001131	0.000605	0.00018	0.002022	0.000119	0.00028	0.000153	0.000119	0.000177	0.000256	0.000198	0.000159	0.000277	0.000181	0.00027	0.0005	0.00113	0.000373	9.4e-05	0.000119	0.000217	0.000222	0.000868	0.000146	0.000186	0.00019	0.000138	0.00025	0.000667	0.000455	0.000115	0.000217
1320	0.000536	8.3e-05	0.000315	0.001307	0.000411	0.000262	0.000249	0.000264	0.000283	0.000793	0.000943	0.000572	0.000115	0.002135	0.000189	0.000275	0.000183	4.2e-05	4.7e-05	0.000213	0.000303	0.000112	0.000152	0.000171	0.000217	0.000507	0.001169	0.000372	5.1e-05	0.000166	0.000152	0.000272	0.000829	8.7e-05	9.6e-05	0.000167	0.000256	0.000166	0.00063	0.000345	0.000171	0.000242
1321	0.000538	0.000117	0.000316	0.001313	0.000367	0.000237	0.00025	0.000273	0.000299	0.000788	0.000856	0.00055	0.000101	0.002156	0.00015	0.00024	0.000199	8e-06	7.7e-05	0.000227	0.000314	0.000117	0.000132	0.000189	0.000218	0.00054	0.001149	0.000379	6.4e-05	0.000159	0.000132	0.000282	0.000788	7.5e-05	9.5e-05	0.000134	0.000255	0.00015	0.000579	0.000322	0.000156	0.00027
1322	0.000555	0.000159	0.000402	0.001338	0.000254	0.000157	0.000309	0.000233	0.000243	0.000856	0.000761	0.000515	6.4e-05	0.002118	7.4e-05	0.000143	0.000178	0.000113	4.5e-05	0.000316	0.000204	0.000129	0.000115	0.000182	0.000187	0.000556	0.001079	0.000352	0.000144	0.000142	0.00012	0.000289	0.000712	5.6e-05	0.000216	4.5e-05	0.000104	0.000174	0.000464	0.000284	1.4e-05	0.000401
1323	0.000548	0.000149	0.000463	0.001369	0.000247	0.000125	0.00033	0.000215	0.000225	0.000865	0.000729	0.000474	5.7e-05	0.002098	0.000107	0.000159	0.00017	0.000141	6.7e-05	0.000316	0.00016	0.000113	0.000155	0.000172	0.000206	0.000532	0.001073	0.000361	0.000183	0.00014	0.000132	0.000254	0.000666	2.6e-05	0.000274	3.8e-05	5.5e-05	0.000194	0.000379	0.000279	1.5e-05	0.000449
1324	0.000456	0.000174	0.000588	0.00143	0.000246	0.000221	0.000329	0.000211	0.000129	0.000747	0.000762	0.000384	5.7e-05	0.002052	0.000121	0.000203	0.000172	0.000125	0.000146	0.000277	0.000106	3.5e-05	0.000349	0.000186	0.000358	0.000491	0.001076	0.000488	0.00021	0.00015	0.000173	0.000147	0.000616	0.000111	0.000375	8.4e-05	8.6e-05	0.000249	0.000265	0.000345	1.1e-05	0.000451
1325	0.000405	0.000202	0.000652	0.001425	0.000247	0.00025	0.000343	0.000227	0.000111	0.000703	0.000773	0.000351	6.1e-05	0.002032	0.000115	0.000201	0.000197	0.000127	0.000179	0.000271	0.000105	2.9e-05	0.000425	0.00021	0.000375	0.000511	0.001054	0.000496	0.000218	0.000166	0.000188	0.000127	0.000566	0.000155	0.000404	6.3e-05	8.6e-05	0.000262	0.000229	0.000351	1e-05	0.00047
1326	0.000369	0.000171	0.000719	0.001387	0.000366	0.000234	0.000385	0.000231	0.000171	0.000716	0.000842	0.000337	9.9e-05	0.002001	0.000106	0.000237	0.000261	7.5e-05	0.000152	0.000249	0.00017	4.9e-05	0.000494	0.000222	0.000323	0.000503	0.001058	0.000374	0.0002	0.000152	0.000211	0.000181	0.000551	0.00024	0.000336	0.000115	6.2e-05	0.000287	0.000268	0.000279	7.9e-05	0.000471
1327	0.000358	0.00016	0.000724	0.001364	0.000371	0.000208	0.000364	0.000248	0.000183	0.0007	0.000841	0.000322	8.6e-05	0.002005	0.000159	0.000252	0.000271	6.1e-05	0.000157	0.000237	0.000193	7.7e-05	0.000508	0.000228	0.000328	0.000506	0.001089	0.000367	0.000213	0.00016	0.000238	0.000197	0.000541	0.000259	0.000281	0.000148	8e-05	0.000279	0.000283	0.000269	0.000116	0.000441
1328	0.000363	0.000154	0.000679	0.001281	0.000293	0.000128	0.000265	0.000317	0.000204	0.000646	0.000795	0.000315	7.2e-05	0.002058	0.000118	0.000242	0.000249	9.7e-05	0.000162	0.00022	0.000268	0.000174	0.000445	0.000291	0.000321	0.000572	0.001089	0.000388	0.00025	0.000161	0.000281	0.000161	0.000478	0.000227	0.000181	0.000137	0.000129	0.000273	0.000299	0.00025	0.000163	0.000366
1329	0.000363	0.00019	0.000583	0.001207	0.000263	9.4e-05	0.000218	0.000298	0.000207	0.000656	0.000727	0.000338	9e-05	0.002098	9.4e-05	0.000123	0.000201	0.000141	0.000153	0.000219	0.000304	0.000211	0.000348	0.000263	0.00024	0.000652	0.001108	0.000374	0.000266	0.000186	0.000304	0.000122	0.000459	0.000175	0.000112	0.000147	0.000155	0.000179	0.000326	0.000279	0.000195	0.000336
1330	0.000311	0.000118	0.000498	0.001255	0.000309	8.9e-05	0.000154	0.000241	0.000115	0.000674	0.000707	0.000348	0.000112	0.002117	0.000107	0.000115	0.000147	0.000103	0.000174	0.000222	0.000318	0.000212	0.000277	0.000258	0.000267	0.000691	0.001192	0.00042	0.000279	0.000225	0.00027	0.000151	0.000438	7.9e-05	0.000159	0.000102	0.000123	0.000182	0.000324	0.000302	9.1e-05	0.000315
1331	0.000335	0.00013	0.000449	0.001331	0.000385	4.8e-05	0.000155	0.00025	0.000124	0.000697	0.000621	0.000341	0.000139	0.002115	7.8e-05	0.000126	7.9e-05	0.0001	0.000195	0.000215	0.000311	0.000287	0.000283	0.000255	0.000319	0.0007	0.001213	0.000518	0.000298	0.000258	0.000234	0.000197	0.000527	3.8e-05	0.000212	4.7e-05	0.000144	0.000208	0.000322	0.000246	4.4e-05	0.000245
1332	0.00039	0.000166	0.000488	0.001302	0.000425	5.2e-05	0.000295	0.000229	6.9e-05	0.000698	0.000582	0.000391	0.000171	0.002064	0.000112	0.000118	6.1e-05	0.000155	0.000192	0.000194	0.00031	0.000349	0.000358	0.000232	0.000258	0.000687	0.001175	0.000481	0.000296	0.000273	0.000237	0.000214	0.000572	8.1e-05	0.000266	0.000128	0.000103	0.000158	0.000381	0.000166	9.5e-05	0.00022
1333	0.000418	0.000125	0.000528	0.001283	0.000404	0.000109	0.000367	0.000208	9.3e-05	0.000648	0.000608	0.000485	0.000194	0.002022	0.000112	0.000186	0.000141	0.000189	0.000167	0.000179	0.000308	0.00043	0.000415	0.000278	0.000247	0.000702	0.001146	0.000337	0.000255	0.000208	0.000195	0.000285	0.000489	0.000119	0.000291	0.000166	5.2e-05	0.000188	0.000368	0.000113	6.9e-05	0.000229
1334	0.000442	0.000154	0.000567	0.001264	0.00039	0.00012	0.000395	0.000226	7.3e-05	0.000647	0.000605	0.000491	0.000181	0.002008	0.000114	0.000185	0.000162	0.000188	0.000136	0.000184	0.000313	0.000447	0.000411	0.000282	0.000235	0.000704	0.001119	0.000314	0.000252	0.000165	0.000192	0.000292	0.000478	0.000127	0.000306	0.000184	3e-05	0.00024	0.000348	8e-05	6.4e-05	0.000222
1335	0.000523	0.000268	0.000643	0.001169	0.00036	9e-05	0.000409	0.000304	8e-05	0.000628	0.00063	0.000467	0.000131	0.002008	9.2e-05	0.000145	0.000167	0.000217	5.3e-05	0.000155	0.000318	0.000453	0.000362	0.000291	0.000215	0.000663	0.001072	0.000314	0.000269	0.000158	0.000248	0.00022	0.000443	0.000137	0.000307	0.000158	5.9e-05	0.000321	0.000305	8.8e-05	0.000169	0.000185
1336	0.000547	0.000305	0.000661	0.001165	0.000314	0.000113	0.000413	0.000361	8.5e-05	0.000623	0.000578	0.000454	0.00014	0.002035	7e-05	0.000107	0.000186	0.000247	3.7e-05	0.000169	0.000325	0.000432	0.000348	0.000266	0.000205	0.000656	0.001071	0.00032	0.000266	0.000137	0.000285	0.000226	0.000451	0.000149	0.000264	0.000201	5.4e-05	0.000364	0.000301	7.2e-05	0.000222	0.0002
1337	0.000513	0.000302	0.00064	0.00124	0.000259	0.00013	0.000353	0.000395	0.000124	0.00067	0.000462	0.000383	0.000162	0.002098	6.1e-05	2.3e-05	0.000247	0.000252	9e-05	0.000271	0.00035	0.000339	0.000349	0.000193	0.000193	0.000689	0.001096	0.000394	0.000259	7.3e-05	0.00031	0.000259	0.000515	0.000159	0.000163	0.000274	2.7e-05	0.000443	0.00029	6.5e-05	0.000263	0.000294
1338	0.00048	0.000305	0.000653	0.001252	0.000223	0.000158	0.000373	0.000436	0.000133	0.00067	0.000424	0.000343	0.000147	0.002136	7e-05	3.3e-05	0.00025	0.00023	0.000158	0.000295	0.000345	0.000304	0.000327	0.000144	0.000189	0.0007	0.001093	0.000421	0.000252	1e-05	0.000314	0.000269	0.000528	0.000148	0.000163	0.000303	6.5e-05	0.000473	0.000281	7e-05	0.000247	0.000314
1339	0.000428	0.000296	0.000643	0.00124	0.000108	0.000237	0.000465	0.000516	8.7e-05	0.000622	0.000335	0.00036	9.5e-05	0.00221	8.6e-05	5.5e-05	0.000233	0.000214	0.000323	0.000306	0.000301	0.000282	0.000257	5.5e-05	0.00019	0.000685	0.001099	0.000424	0.000242	0.000137	0.000345	0.000312	0.000551	9.2e-05	0.000203	0.000379	0.00013	0.000452	0.000311	0.000151	0.000199	0.000315
1340	0.000412	0.000283	0.000682	0.001265	8.3e-05	0.000274	0.000488	0.000538	9.5e-05	0.000605	0.000354	0.000335	6.4e-05	0.002229	7.2e-05	8.2e-05	0.000245	0.000215	0.000328	0.000327	0.000302	0.000294	0.000243	3.9e-05	0.000193	0.00071	0.001111	0.000432	0.000221	0.000181	0.000342	0.00032	0.000536	9.5e-05	0.000219	0.000381	0.000148	0.000442	0.000317	0.000154	0.000183	0.000313
1341	0.000384	0.000266	0.000784	0.001297	0.000109	0.000358	0.000466	0.000522	8.6e-05	0.000634	0.00055	0.00025	5.3e-05	0.002224	0.000155	0.000208	0.000213	0.000153	0.000218	0.000333	0.000302	0.000335	0.000243	4.1e-05	0.000182	0.000774	0.001119	0.000442	0.000198	0.000198	0.000267	0.000316	0.000455	0.000167	0.000263	0.000304	0.000146	0.00042	0.000328	0.000146	9.5e-05	0.000275
1342	0.000382	0.000236	0.000845	0.001334	0.000147	0.000359	0.000497	0.000507	0.00012	0.000628	0.000582	0.000219	5.4e-05	0.002202	0.000165	0.000253	0.000202	0.000167	0.000165	0.000324	0.000315	0.000366	0.000225	8.7e-05	0.000194	0.000783	0.001105	0.000456	0.000169	0.000201	0.00025	0.000293	0.000432	0.000171	0.000292	0.000263	0.000154	0.000412	0.000277	0.000142	7.2e-05	0.000244
1343	0.000432	0.000163	0.000929	0.001411	0.000272	0.000256	0.000554	0.000428	0.000239	0.000569	0.000557	0.000213	7.3e-05	0.002105	8.2e-05	0.000256	0.000249	0.000282	1.6e-05	0.000287	0.000383	0.000458	0.00024	0.000236	0.000254	0.000782	0.001106	0.000514	0.00014	0.000178	0.000275	0.000218	0.000416	0.00017	0.000286	0.000212	0.000144	0.000441	0.000198	9.9e-05	0.000138	0.000191
1344	0.000449	0.000153	0.000953	0.001448	0.000306	0.000229	0.000587	0.000419	0.000245	0.000566	0.000556	0.0002	4.7e-05	0.00209	7.2e-05	0.000271	0.00025	0.000311	2.3e-05	0.000278	0.000402	0.000471	0.00026	0.000266	0.000254	0.000784	0.001086	0.000482	0.000109	0.000177	0.00028	0.000201	0.000406	0.000181	0.000292	0.000177	0.000147	0.000417	0.000188	0.000102	0.000167	0.000177
1345	0.000472	0.000164	0.000907	0.001489	0.000327	0.000184	0.000655	0.000447	0.000236	0.000585	0.000476	0.000192	7.7e-05	0.002095	6.5e-05	0.000278	0.000202	0.000319	2.4e-05	0.00028	0.000374	0.000408	0.000285	0.000242	0.000221	0.000772	0.000991	0.000342	0.000164	0.000222	0.000278	0.000196	0.000435	0.000128	0.000313	0.000127	0.000163	0.000331	0.000226	9.5e-05	0.000183	0.00019
1346	0.000461	0.000169	0.000915	0.001481	0.000311	0.000168	0.000687	0.000461	0.000217	0.000582	0.000452	0.000222	0.000108	0.002113	4.8e-05	0.000291	0.000174	0.000308	5.2e-05	0.00026	0.0004	0.000399	0.000273	0.000256	0.000226	0.000751	0.000975	0.000299	0.000182	0.000218	0.000302	0.000203	0.000433	9.8e-05	0.000331	0.000126	0.000183	0.000305	0.000239	0.0001	0.000221	0.000188
1347	0.000423	0.000216	0.00093	0.001408	0.000221	0.00025	0.000656	0.000548	6.1e-05	0.000604	0.000494	0.000312	0.00012	0.002256	0.000112	0.00034	0.000141	0.000212	0.000118	0.000248	0.000465	0.000377	0.000248	0.000245	0.000198	0.000708	0.001014	0.000242	0.000209	0.000117	0.000351	0.000223	0.000412	0.000112	0.000304	0.000214	0.000211	0.000235	0.000179	0.000111	0.000303	0.000203
1348	0.000393	0.000241	0.000926	0.001387	0.000194	0.000271	0.000645	0.000557	2.9e-05	0.000615	0.000504	0.000343	0.000141	0.002271	0.000152	0.000352	0.00015	0.000177	0.000163	0.000238	0.000481	0.000352	0.000293	0.000228	0.000191	0.000697	0.001019	0.00021	0.000238	9.2e-05	0.000386	0.000242	0.000399	0.000109	0.000341	0.000254	0.000236	0.000231	0.000155	0.000104	0.000311	0.000217
1349	0.000277	0.000251	0.000959	0.001342	0.000215	0.000267	0.000643	0.000454	0.000169	0.000629	0.000519	0.000351	0.000112	0.002157	0.00018	0.000367	0.000176	0.000169	0.000242	0.000168	0.00049	0.000347	0.000378	0.000241	0.000245	0.000661	0.001028	0.000255	0.000158	0.000137	0.000447	0.000302	0.000348	7.3e-05	0.000505	0.000298	0.000255	0.000321	0.000114	0.000117	0.000259	0.000231
1350	0.000253	0.000254	0.000965	0.001332	0.000199	0.000243	0.000648	0.000434	0.000218	0.000621	0.000534	0.000369	0.000123	0.00213	0.000198	0.000359	0.000187	0.000151	0.000269	0.000153	0.000511	0.00034	0.00039	0.000246	0.000276	0.000663	0.001067	0.000279	0.000131	0.000134	0.000475	0.000306	0.000345	6e-05	0.000528	0.000309	0.000278	0.00038	9.2e-05	0.000103	0.00026	0.000226
1351	0.000311	0.00026	0.000915	0.001373	0.0001	0.000147	0.000657	0.000419	0.000252	0.000618	0.000518	0.000339	0.000173	0.002108	0.000168	0.000287	0.000197	0.000123	0.000252	0.000168	0.000506	0.000297	0.000407	0.000238	0.000295	0.000716	0.001123	0.000297	0.000167	7.2e-05	0.000485	0.000292	0.000401	9.5e-05	0.000492	0.000283	0.000351	0.000455	5.1e-05	0.000129	0.000242	0.000231
1352	0.00033	0.000297	0.000884	0.001416	4.7e-05	8.8e-05	0.000638	0.000436	0.000244	0.000543	0.000517	0.000348	0.000188	0.002051	0.000199	0.0002	0.000243	0.000181	0.000241	0.000231	0.000494	0.000296	0.000398	0.000199	0.000323	0.000783	0.001166	0.0003	0.000192	0.000129	0.000468	0.00025	0.000413	8.3e-05	0.000461	0.000271	0.000331	0.000503	3.4e-05	0.000124	0.000216	0.000192
1353	0.000362	0.00026	0.000942	0.001418	7.2e-05	7.7e-05	0.000693	0.000486	0.000278	0.000464	0.000596	0.000337	0.000139	0.002047	0.000187	0.000192	0.0002	0.000223	0.000225	0.000207	0.000515	0.000331	0.00035	0.000145	0.000326	0.000804	0.001145	0.00031	0.000174	5.6e-05	0.000418	0.000226	0.000473	8.7e-05	0.00044	0.000245	0.000337	0.000538	8.6e-05	0.000118	0.000222	0.000211
1354	0.000438	0.000268	0.000953	0.001438	8e-05	4.4e-05	0.00074	0.000558	0.000296	0.000421	0.000653	0.000323	0.000132	0.002086	0.000192	0.000221	0.000151	0.000201	0.000175	0.000187	0.000523	0.000389	0.000255	0.000161	0.000276	0.000873	0.001098	0.00035	0.000149	2e-05	0.000389	0.000185	0.000479	0.000146	0.000332	0.000169	0.00038	0.000553	0.000118	0.000186	0.000239	0.000226
1355	0.000431	0.000271	0.001	0.001452	9.6e-05	0.000113	0.000726	0.000559	0.000222	0.000383	0.000649	0.000361	0.000144	0.002065	0.000229	0.000294	0.000159	0.000212	0.000207	0.000282	0.000546	0.000398	0.000205	0.00022	0.000204	0.000871	0.00109	0.000368	0.000159	3.5e-05	0.000411	0.000166	0.000391	0.000175	0.000297	0.000134	0.000339	0.000501	0.00019	0.000184	0.000231	0.000199
1356	0.00043	0.000304	0.00104	0.001412	9.1e-05	0.000191	0.000749	0.000603	0.000202	0.000376	0.000665	0.000344	9.7e-05	0.001981	0.000201	0.000304	0.000132	0.000282	0.000252	0.000273	0.000539	0.000379	0.000228	0.000238	0.000113	0.000854	0.001072	0.000361	0.000191	9e-05	0.000471	0.000208	0.000346	0.000156	0.000345	0.00018	0.000347	0.000465	0.00028	0.000125	0.000202	0.000209
1357	0.000407	0.000306	0.001006	0.001402	8.8e-05	0.000187	0.000747	0.000642	0.000179	0.000337	0.000648	0.000345	9e-05	0.001942	0.000221	0.000306	0.000165	0.000275	0.000252	0.000301	0.000539	0.000353	0.000262	0.000251	6.7e-05	0.000892	0.001055	0.000313	0.000224	0.000115	0.000508	0.000251	0.0003	0.000162	0.000355	0.000196	0.000365	0.000441	0.000276	9.8e-05	0.000208	0.000185
1358	0.000338	0.000225	0.000876	0.001379	9.7e-05	0.000123	0.000692	0.000698	9.9e-05	0.000273	0.000558	0.000412	0.000132	0.001918	0.000254	0.000268	0.000257	0.000227	0.000231	0.000415	0.00056	0.000282	0.000333	0.000335	4.4e-05	0.000956	0.001099	0.000232	0.00029	0.000131	0.000593	0.000294	0.000242	0.000155	0.000318	0.000205	0.00041	0.000426	0.000198	6.1e-05	0.000259	0.000106
1359	0.000348	0.000205	0.000878	0.001407	0.000117	0.000149	0.000697	0.000707	9.9e-05	0.000295	0.000532	0.000395	0.000115	0.001897	0.000258	0.000238	0.000284	0.000171	0.000246	0.000426	0.000564	0.00029	0.000337	0.000353	2.4e-05	0.000992	0.001119	0.000163	0.000313	0.000133	0.000601	0.000316	0.000185	0.000161	0.000347	0.000211	0.000389	0.000387	0.000162	5.8e-05	0.000259	0.000106
1360	0.000393	0.000191	0.000889	0.001475	0.000155	0.000188	0.000727	0.000712	0.0002	0.000372	0.000556	0.000323	6e-05	0.001881	0.000286	0.000185	0.000313	2.2e-05	0.00025	0.000333	0.000536	0.000302	0.000353	0.000289	2.2e-05	0.001061	0.001083	3.1e-05	0.000327	0.000121	0.000545	0.00037	0.000143	0.000198	0.000464	0.000311	0.000342	0.00033	6e-05	7.2e-05	0.000247	0.00011
1361	0.000391	0.000227	0.000933	0.001503	0.00018	0.000186	0.00077	0.000714	0.000221	0.000397	0.000523	0.000272	3.2e-05	0.001859	0.000271	0.000179	0.0003	3.4e-05	0.000272	0.000321	0.000557	0.000343	0.000351	0.000283	1.6e-05	0.0011	0.001096	3.1e-05	0.000341	0.000132	0.000543	0.000404	0.000107	0.000203	0.000454	0.000321	0.000338	0.000345	9.4e-05	5.8e-05	0.000244	0.000129
1362	0.000422	0.00032	0.001064	0.001545	0.000195	0.000208	0.000842	0.000685	0.000232	0.000466	0.000492	0.000179	3.8e-05	0.001846	0.000213	0.000176	0.000182	9.7e-05	0.000353	0.000325	0.00061	0.000477	0.000274	0.000312	9.1e-05	0.001123	0.001205	6.2e-05	0.000346	0.000153	0.00053	0.000408	0.000106	0.000184	0.000361	0.000302	0.000293	0.000387	0.000264	7.2e-05	0.000249	0.000205
1363	0.000413	0.000355	0.001145	0.001571	0.000195	0.000219	0.000899	0.000677	0.00024	0.000465	0.000456	0.000173	5.9e-05	0.001826	0.000183	0.000186	0.000208	0.000112	0.000385	0.000307	0.000627	0.000498	0.000276	0.000352	7.6e-05	0.001121	0.001204	6e-05	0.000332	0.00017	0.00054	0.000421	0.000125	0.000199	0.00037	0.000269	0.000298	0.000408	0.000349	6.6e-05	0.000256	0.000229
1364	0.000361	0.000394	0.001228	0.001569	0.000213	0.000176	0.001005	0.000664	0.000211	0.000383	0.000341	0.000161	0.000103	0.001773	0.000148	0.000249	0.000328	0.000187	0.000385	0.000314	0.000657	0.000447	0.000359	0.000449	6e-05	0.001074	0.001125	5.9e-05	0.000289	0.000186	0.000577	0.000445	0.000185	0.000218	0.000382	0.000141	0.000379	0.000492	0.000508	5.7e-05	0.000279	0.000234
1365	0.00036	0.000404	0.001283	0.001569	0.000191	0.000157	0.001018	0.000676	0.000214	0.000345	0.000323	0.000182	5.9e-05	0.001767	0.000124	0.000274	0.000361	0.000215	0.000383	0.000285	0.000691	0.000476	0.000362	0.000469	6.6e-05	0.001085	0.001105	8.1e-05	0.000291	0.000199	0.000613	0.000471	0.000185	0.000215	0.000417	0.000147	0.000431	0.000514	0.000583	8e-05	0.000288	0.000239
1366	0.000424	0.000381	0.001323	0.001571	0.000124	0.000176	0.000932	0.00069	0.000278	0.000293	0.000383	0.000287	8.9e-05	0.00178	9.6e-05	0.000284	0.000441	0.000151	0.000357	0.000195	0.000704	0.000495	0.00033	0.000443	5.6e-05	0.001096	0.001067	0.000113	0.000299	0.000215	0.000672	0.000494	0.000147	0.000221	0.000541	0.000162	0.000491	0.000482	0.000562	0.000103	0.000261	0.000238
1367	0.000432	0.000383	0.001366	0.001584	7.3e-05	0.000207	0.000944	0.00072	0.000269	0.000264	0.000391	0.000328	0.000133	0.001804	0.00011	0.000282	0.000461	0.000148	0.000373	0.000188	0.000734	0.000529	0.000314	0.000429	8.3e-05	0.001097	0.001056	0.000125	0.000301	0.000226	0.000698	0.000481	0.000131	0.000231	0.000599	0.00019	0.000529	0.000445	0.000584	0.000103	0.000251	0.00023
1368	0.000405	0.000383	0.001381	0.001569	9e-05	0.00023	0.000956	0.000785	0.000239	0.000236	0.000443	0.000364	0.000235	0.001878	0.000162	0.000222	0.000355	0.00021	0.000402	0.000211	0.000813	0.000647	0.000271	0.000357	0.0001	0.001129	0.001084	0.000144	0.000338	0.000234	0.000734	0.000422	9.1e-05	0.000234	0.000626	0.000299	0.000579	0.000351	0.000611	0.000104	0.000199	0.000193
1369	0.000385	0.000372	0.001395	0.001592	9.9e-05	0.00026	0.000979	0.000843	0.000282	0.000236	0.000434	0.000368	0.00023	0.001907	0.000163	0.000252	0.00034	0.000217	0.000422	0.000208	0.00084	0.000685	0.000243	0.000333	0.000108	0.001176	0.001115	0.000149	0.000364	0.000218	0.000748	0.000438	8.7e-05	0.000225	0.000634	0.000338	0.000574	0.00036	0.000632	0.000143	0.000243	0.000187
1370	0.000308	0.000393	0.001424	0.001696	0.000121	0.000338	0.001109	0.000926	0.000325	0.000303	0.000352	0.000295	6e-05	0.001941	0.000158	0.000377	0.000387	0.000196	0.000503	0.000231	0.00082	0.000634	0.000217	0.00035	0.000104	0.001221	0.001152	0.000174	0.000371	0.000185	0.000724	0.000481	0.000117	0.000237	0.000602	0.000361	0.000474	0.000462	0.000655	0.000173	0.000416	0.000189
1371	0.000304	0.000362	0.001444	0.001725	0.000175	0.000358	0.001142	0.000963	0.000342	0.000307	0.000315	0.000304	2.9e-05	0.001946	0.000158	0.000394	0.000393	0.0002	0.000508	0.000268	0.00083	0.000655	0.000227	0.000362	0.000111	0.001263	0.001182	0.000165	0.000383	0.000185	0.000717	0.000486	0.000138	0.000256	0.000614	0.000357	0.000471	0.000477	0.000659	0.000195	0.000438	0.000189
1372	0.00031	0.000262	0.001447	0.001719	0.000199	0.000328	0.001071	0.000977	0.000381	0.000287	0.000269	0.000369	6.7e-05	0.001904	0.000103	0.000396	0.000408	0.000216	0.00045	0.000301	0.000826	0.00072	0.000283	0.000398	0.000122	0.00135	0.001245	8.1e-05	0.000427	0.000188	0.000681	0.00058	0.00014	0.000283	0.000628	0.000292	0.000529	0.000482	0.000641	0.000262	0.000408	0.000236
1373	0.00034	0.000235	0.001447	0.001707	0.000208	0.000318	0.001078	0.000999	0.000375	0.000284	0.000259	0.000383	7.4e-05	0.001871	8.6e-05	0.000413	0.000404	0.000219	0.000441	0.000318	0.000836	0.000732	0.000292	0.000413	0.000119	0.001388	0.001266	6.1e-05	0.000427	0.000201	0.000688	0.000582	0.000146	0.000262	0.000638	0.000282	0.000539	0.000487	0.000643	0.000295	0.000425	0.00024
1374	0.000462	0.000155	0.001432	0.001624	0.000191	0.000296	0.001109	0.000993	0.000288	0.000237	0.000265	0.000419	8.3e-05	0.001801	0.000127	0.000344	0.000334	0.000161	0.000396	0.000366	0.000878	0.000758	0.000327	0.000411	0.000139	0.001358	0.001256	7.5e-05	0.000359	0.000246	0.000764	0.000427	0.000141	0.000208	0.000688	0.000248	0.000584	0.000397	0.000627	0.00027	0.000367	0.000214
1375	0.00052	0.000172	0.001453	0.001591	0.000177	0.000286	0.001117	0.000984	0.000281	0.000204	0.000264	0.000434	0.000102	0.001779	0.000171	0.000313	0.000325	0.000175	0.000388	0.000392	0.000907	0.000764	0.000329	0.000411	0.000143	0.001366	0.001233	4.3e-05	0.000344	0.000261	0.000757	0.000378	0.000117	0.000202	0.000703	0.00024	0.000609	0.00037	0.000636	0.000266	0.000354	0.000219
1376	0.000545	0.000319	0.0015	0.001574	0.000146	0.000281	0.001179	0.000983	0.000302	0.000205	0.000311	0.000419	8.2e-05	0.001797	0.000211	0.000361	0.00038	0.000246	0.000442	0.000382	0.000933	0.000709	0.00026	0.000439	0.000132	0.00137	0.001166	0.000104	0.000343	0.00023	0.000687	0.000362	6.7e-05	0.000186	0.000683	0.000254	0.000577	0.000386	0.00067	0.000276	0.00043	0.000233
1377	0.000565	0.000439	0.001499	0.001595	0.000108	0.000297	0.001161	0.000986	0.000272	0.0002	0.000297	0.000363	9.5e-05	0.001775	0.00026	0.000352	0.000381	0.000277	0.000473	0.000365	0.000944	0.00067	0.000224	0.000417	5.9e-05	0.001397	0.001138	0.000122	0.000323	0.000219	0.000678	0.000341	0.000112	0.000178	0.000662	0.000316	0.000508	0.000452	0.000725	0.00028	0.00047	0.000163
1378	0.000538	0.000375	0.001552	0.001561	7.1e-05	0.000295	0.001106	0.000958	0.000324	0.000125	0.000261	0.000282	8.7e-05	0.001824	0.00026	0.000332	0.000377	0.000291	0.000448	0.000359	0.000985	0.000697	0.000221	0.000355	4.2e-05	0.001451	0.001122	0.000166	0.000328	0.000239	0.000687	0.000374	0.000133	0.000171	0.000659	0.000324	0.000569	0.000487	0.000808	0.000246	0.000479	0.000187
1379	0.000526	0.000311	0.001624	0.00158	5.7e-05	0.000229	0.001081	0.000927	0.000372	9.9e-05	0.000201	0.000238	2.9e-05	0.001849	0.000239	0.000319	0.00042	0.000366	0.000492	0.000304	0.000994	0.000719	0.000238	0.000353	3.9e-05	0.001483	0.001129	0.000278	0.000402	0.000212	0.000724	0.000418	0.000111	0.000174	0.000658	0.000293	0.000603	0.000516	0.000866	0.000249	0.000474	0.00023
1380	0.000528	0.000301	0.001711	0.001604	4.2e-05	0.000143	0.001095	0.000976	0.000294	0.000101	0.00014	0.000233	3.1e-05	0.001833	0.000237	0.000314	0.000409	0.000317	0.000527	0.000228	0.000979	0.000678	0.000298	0.000352	6.9e-05	0.00151	0.001131	0.000303	0.000421	0.000224	0.000801	0.000451	0.00011	0.000148	0.000713	0.000317	0.000611	0.000575	0.000892	0.000264	0.000428	0.000177
1381	0.000472	0.000287	0.001804	0.00158	6.2e-05	9.2e-05	0.001161	0.001025	0.000279	6.1e-05	0.000194	0.000206	8.5e-05	0.00189	0.000261	0.000329	0.000384	0.000253	0.000483	0.000219	0.001012	0.000633	0.000316	0.000331	0.000146	0.001568	0.00113	0.000265	0.000417	0.000248	0.000877	0.000483	0.000134	0.000184	0.000738	0.000316	0.000692	0.000595	0.000936	0.000293	0.000447	0.000154
1382	0.000427	0.000259	0.001836	0.001599	9.1e-05	9.8e-05	0.001195	0.001028	0.000263	5.8e-05	0.000202	0.000199	0.000142	0.001872	0.000293	0.000369	0.00038	0.000246	0.000489	0.000193	0.001072	0.00062	0.000328	0.000321	0.000165	0.001597	0.001148	0.000242	0.00042	0.000264	0.000889	0.000484	0.000155	0.000175	0.000736	0.000312	0.000716	0.00055	0.000939	0.000326	0.00047	0.00014
1383	0.000376	0.000292	0.001847	0.001666	0.000171	0.000138	0.001284	0.001018	0.000222	0.000108	0.000226	0.000271	0.00024	0.001798	0.0004	0.000447	0.000395	0.000249	0.000501	0.000193	0.001162	0.000578	0.000376	0.000286	0.000163	0.001634	0.001149	0.00017	0.000411	0.000298	0.000821	0.000476	0.000179	0.00014	0.000742	0.000322	0.000715	0.000439	0.00089	0.000405	0.000499	8.9e-05
1384	0.000332	0.000309	0.001863	0.001672	0.000165	0.000181	0.00127	0.001022	0.000212	0.000153	0.000221	0.000282	0.000249	0.001778	0.000407	0.000426	0.000409	0.000275	0.000517	0.000197	0.001195	0.000586	0.000362	0.000266	0.000162	0.001634	0.001169	0.000179	0.000402	0.000298	0.000793	0.000448	0.000201	0.000123	0.000707	0.000301	0.000722	0.000406	0.000886	0.00043	0.000505	7.6e-05
1385	0.000259	0.000259	0.001829	0.001649	0.000109	0.000329	0.001185	0.000982	0.000253	0.000226	0.000187	0.000278	0.000235	0.001756	0.000365	0.000399	0.000435	0.000353	0.000557	0.000217	0.001243	0.000686	0.000282	0.000231	0.000145	0.001599	0.001245	0.000216	0.000387	0.000281	0.000755	0.000368	0.000236	0.000116	0.000592	0.000224	0.000718	0.000333	0.000873	0.000449	0.000552	0.000118
1386	0.000252	0.000239	0.001822	0.001651	0.000119	0.000362	0.001117	0.000991	0.000253	0.000206	0.00017	0.000247	0.000205	0.001736	0.000334	0.000355	0.000439	0.000379	0.000575	0.000226	0.001272	0.000687	0.000236	0.000234	0.000158	0.001604	0.001248	0.000282	0.000385	0.000278	0.000744	0.000342	0.000246	9.8e-05	0.000568	0.000212	0.000727	0.00031	0.000914	0.000455	0.000536	0.000109
1387	0.000314	0.000287	0.001862	0.001662	0.000136	0.000343	0.000992	0.001069	0.000246	0.000133	0.000152	0.000172	9.1e-05	0.001756	0.000262	0.000221	0.000444	0.000406	0.00058	0.000209	0.001243	0.000656	0.000162	0.000271	0.000213	0.0016	0.001214	0.000432	0.000384	0.000244	0.000748	0.000326	0.000232	7e-05	0.000586	0.000265	0.000735	0.000363	0.001018	0.000436	0.000434	0.000111
1388	0.000295	0.000305	0.001857	0.001636	0.000155	0.000358	0.000951	0.001091	0.000248	0.000111	0.000141	0.000137	6.8e-05	0.001746	0.000232	0.000164	0.000428	0.000428	0.000594	0.000222	0.001253	0.00064	0.000138	0.000262	0.000221	0.001606	0.001193	0.000474	0.000383	0.000259	0.000722	0.000312	0.00025	8e-05	0.000558	0.000266	0.000744	0.000407	0.001028	0.000425	0.000421	0.000107
1389	0.000254	0.000267	0.001787	0.001614	0.000246	0.000353	0.000945	0.001086	0.000254	4.8e-05	0.000125	8.2e-05	9.5e-05	0.00168	0.000223	0.000123	0.000383	0.000443	0.000607	0.000279	0.001316	0.00056	0.00013	0.000239	0.000196	0.001669	0.001145	0.000498	0.000405	0.000336	0.000696	0.000306	0.000279	0.000113	0.000544	0.000258	0.00079	0.000478	0.001027	0.000423	0.000435	0.000103
1390	0.000232	0.000284	0.001776	0.00156	0.000257	0.000348	0.000944	0.001085	0.000248	6.2e-05	0.000117	5.2e-05	8.7e-05	0.001683	0.000191	0.000129	0.000362	0.000442	0.000618	0.000276	0.001329	0.000552	0.000133	0.000245	0.000187	0.001659	0.001118	0.000499	0.000399	0.000345	0.000683	0.00033	0.000297	0.000141	0.000516	0.000254	0.000792	0.000467	0.00102	0.000413	0.000439	0.000121
1391	0.00014	0.0004	0.00181	0.001425	0.000229	0.000346	0.000996	0.001046	0.000239	0.000117	0.000144	0.000149	9e-05	0.001746	0.000149	0.000181	0.000317	0.00042	0.000618	0.000255	0.001293	0.000616	0.000177	0.000259	0.000177	0.001591	0.00109	0.000383	0.000367	0.000337	0.000661	0.000403	0.000326	0.000178	0.000415	0.000213	0.000763	0.000435	0.00091	0.000396	0.000489	0.000132
1392	0.000135	0.000428	0.001803	0.001369	0.000207	0.000351	0.000994	0.001068	0.000212	0.000159	0.000131	0.000181	7.2e-05	0.001753	0.000148	0.000177	0.000321	0.000416	0.000634	0.000239	0.001291	0.000627	0.000179	0.000254	0.000172	0.001562	0.001082	0.000383	0.000371	0.000327	0.000647	0.000424	0.000348	0.000192	0.000397	0.000221	0.000761	0.000413	0.00092	0.000383	0.000499	8.3e-05
1393	0.000251	0.000439	0.001784	0.00135	0.000139	0.000361	0.000961	0.001166	0.000165	0.00021	8.8e-05	0.00019	7.2e-05	0.001783	0.00017	0.000208	0.000379	0.000392	0.000691	0.000205	0.001298	0.00065	0.00016	0.000271	0.000182	0.001502	0.001097	0.000455	0.000402	0.000261	0.000644	0.000469	0.000349	0.000219	0.000452	0.00028	0.000738	0.000312	0.001041	0.000334	0.000455	2.3e-05
1394	0.000273	0.000431	0.001786	0.001312	9.4e-05	0.000332	0.000946	0.001172	0.000145	0.000218	7.6e-05	0.000187	7.7e-05	0.001776	0.00017	0.000202	0.000408	0.000383	0.000686	0.000183	0.001305	0.000659	0.000153	0.000287	0.000174	0.001483	0.0011	0.000507	0.000395	0.000252	0.000651	0.000463	0.000369	0.000231	0.000469	0.00029	0.000731	0.000277	0.001101	0.000312	0.000463	2.8e-05
1395	0.000266	0.000353	0.001787	0.001304	7.4e-05	0.00026	0.000948	0.001159	0.0001	0.000206	6e-05	0.000139	0.000111	0.001688	0.000172	0.000127	0.00049	0.000431	0.000642	0.000125	0.001339	0.000623	0.000143	0.000267	0.000143	0.001497	0.00111	0.000636	0.000388	0.000282	0.000669	0.000358	0.000412	0.000232	0.000513	0.000264	0.000744	0.000311	0.001204	0.000316	0.000525	5e-05
1396	0.000274	0.000303	0.001767	0.001278	0.0001	0.000251	0.000921	0.001143	8.9e-05	0.000206	4.9e-05	0.000119	0.000101	0.001652	0.000186	0.000104	0.000493	0.000427	0.000638	0.000113	0.001334	0.000599	0.00014	0.000257	0.000123	0.001507	0.001117	0.000686	0.000369	0.000303	0.000662	0.000321	0.000438	0.000226	0.000511	0.000277	0.000745	0.000318	0.001234	0.000314	0.000516	8.9e-05
1397	0.00024	0.000265	0.001776	0.001228	0.000123	0.000244	0.000896	0.001053	0.000176	0.000176	5.3e-05	0.000113	6.8e-05	0.001628	0.000187	0.000152	0.000401	0.000379	0.000615	0.000154	0.001276	0.000577	0.000161	0.000309	0.000114	0.001563	0.001135	0.000672	0.000313	0.000346	0.00063	0.0003	0.000462	0.000202	0.000481	0.000307	0.000769	0.000316	0.00121	0.000297	0.000496	5.9e-05
1398	0.000244	0.000231	0.001758	0.001196	0.000147	0.000239	0.000849	0.001007	0.000192	0.000161	7.1e-05	0.0001	8.9e-05	0.001617	0.000196	0.000174	0.000377	0.000369	0.000584	0.000163	0.001283	0.000555	0.000171	0.000309	0.000128	0.001561	0.001127	0.000667	0.000284	0.00039	0.000644	0.000286	0.000475	0.000191	0.00045	0.000304	0.000748	0.000312	0.001167	0.000299	0.000469	7.8e-05
1399	0.000285	0.000182	0.001663	0.001162	0.000152	0.0003	0.000732	0.000992	0.000211	0.000178	0.000147	7e-05	0.000186	0.001621	0.000271	0.000171	0.000369	0.000351	0.000579	0.000182	0.001324	0.00052	0.000179	0.000238	0.000176	0.001517	0.00109	0.000629	0.000267	0.000434	0.000691	0.000318	0.000475	0.000185	0.000377	0.000314	0.000669	0.000298	0.001044	0.000349	0.000355	0.000205
1400	0.000311	0.000161	0.001641	0.001146	0.000169	0.000333	0.000663	0.000973	0.000214	0.000176	0.000163	6.6e-05	0.000223	0.001651	0.000287	0.000186	0.000316	0.000324	0.000572	0.00018	0.001318	0.000497	0.00018	0.000209	0.000177	0.00151	0.001085	0.000614	0.00025	0.00048	0.000686	0.000326	0.00048	0.000171	0.00035	0.000327	0.000648	0.000309	0.000994	0.000362	0.000315	0.000228
1401	0.000341	0.000138	0.001681	0.001159	0.00022	0.000333	0.000591	0.000946	0.000123	0.00015	0.000131	8.5e-05	0.000132	0.00173	0.000229	0.000177	0.000248	0.000325	0.000519	0.000149	0.001326	0.00048	0.00014	0.000184	0.000135	0.001454	0.001083	0.000595	0.000195	0.000538	0.000721	0.000343	0.000471	0.00014	0.000329	0.000331	0.000648	0.000341	0.000967	0.000351	0.000338	0.000169
1402	0.000347	0.000142	0.001675	0.001139	0.000235	0.000336	0.000565	0.000927	0.0001	0.000143	0.000131	8.3e-05	0.000115	0.001768	0.000224	0.000187	0.000233	0.000317	0.00051	0.000154	0.001332	0.000476	0.000144	0.000168	0.000119	0.001453	0.001065	0.000596	0.000196	0.000564	0.000708	0.000348	0.000478	0.000154	0.000326	0.000299	0.000607	0.000343	0.000929	0.000357	0.000333	0.000172
1403	0.000336	0.000173	0.001678	0.001103	0.000255	0.000335	0.000592	0.000904	0.000111	0.000147	0.000106	0.000101	0.000132	0.001821	0.00025	0.000227	0.000215	0.000277	0.000543	0.000138	0.001319	0.000482	0.000167	0.000167	7.6e-05	0.001542	0.001054	0.000646	0.000246	0.00058	0.000605	0.000356	0.000507	0.00023	0.000353	0.000284	0.000548	0.000359	0.000926	0.000345	0.000323	0.000195
1404	0.000323	0.000232	0.001671	0.001097	0.000227	0.000359	0.000616	0.00093	0.00011	0.000175	9.5e-05	9.2e-05	0.000152	0.001831	0.000217	0.000233	0.000162	0.000274	0.000608	0.000136	0.001249	0.000483	0.000227	0.000165	7.4e-05	0.001582	0.001062	0.000626	0.000287	0.000588	0.000514	0.000306	0.00052	0.000308	0.000398	0.000204	0.000554	0.000345	0.000905	0.000328	0.000344	0.000179
1405	0.000271	0.000234	0.001655	0.001055	0.000183	0.000366	0.000601	0.000968	0.000132	0.000166	7.2e-05	0.000104	0.000174	0.001827	0.000212	0.000192	0.00016	0.000261	0.000619	0.000108	0.001226	0.000454	0.000239	0.000152	0.000106	0.001561	0.001043	0.000592	0.000284	0.000545	0.00047	0.000256	0.000549	0.000249	0.000426	9.3e-05	0.000549	0.000303	0.000865	0.000324	0.000343	0.000158
1406	0.000229	0.000231	0.001595	0.001032	8.1e-05	0.000357	0.000601	0.000968	0.000129	0.000176	6.6e-05	0.00011	0.000226	0.00179	0.000228	0.000155	0.000235	0.000203	0.000613	0.000195	0.001229	0.000506	0.000261	0.000138	9.3e-05	0.001547	0.001027	0.000614	0.000333	0.000547	0.000428	0.000201	0.000582	0.000147	0.000411	0.000103	0.000507	0.000283	0.000838	0.00035	0.000355	0.000157
1407	0.000219	0.000222	0.00158	0.000992	2.5e-05	0.000381	0.000613	0.000963	0.000121	0.000172	6.3e-05	7.9e-05	0.000247	0.001758	0.000165	0.000164	0.000282	0.000138	0.000571	0.000209	0.001196	0.000496	0.00028	0.000164	6.1e-05	0.001483	0.001	0.000617	0.000329	0.000618	0.000449	0.00023	0.00058	9.4e-05	0.000364	0.00014	0.000515	0.000292	0.000799	0.000372	0.000402	0.00014
1408	0.000192	0.000187	0.001594	0.000917	7.8e-05	0.000379	0.000584	0.000967	0.000122	0.000159	0.000122	9.7e-05	0.000234	0.001754	0.000152	0.00017	0.000316	4.9e-05	0.000541	0.000171	0.001226	0.000443	0.000272	0.000208	9e-05	0.001423	0.000972	0.000608	0.000291	0.0006	0.000489	0.000298	0.000592	8.1e-05	0.000311	0.000195	0.000569	0.000317	0.00076	0.000412	0.0004	0.000115
1409	0.000165	0.000187	0.001537	0.000865	4.1e-05	0.000391	0.000545	0.000923	0.000131	0.000178	0.000164	9.9e-05	0.00021	0.001743	0.000193	0.000196	0.000337	7.5e-05	0.000564	0.000151	0.001267	0.000451	0.000234	0.000249	0.000108	0.00144	0.000942	0.000645	0.000296	0.000586	0.000496	0.000325	0.000535	8.2e-05	0.000284	0.000226	0.000604	0.00033	0.000751	0.000449	0.000361	8.7e-05
1410	0.000148	0.00019	0.001483	0.000847	1.5e-05	0.000376	0.000552	0.00091	0.000156	0.000163	0.000156	9.3e-05	0.00018	0.001721	0.000192	0.00024	0.000353	9.9e-05	0.000552	0.000139	0.001243	0.000413	0.000208	0.000302	0.000133	0.001459	0.000914	0.000654	0.000295	0.000562	0.000546	0.000397	0.000459	0.000108	0.000289	0.000268	0.000585	0.00031	0.000751	0.00044	0.000353	5.8e-05
1411	0.000145	0.000167	0.001462	0.000846	2.7e-05	0.000319	0.000517	0.000894	0.000171	0.000143	0.000113	0.000109	0.000147	0.001718	0.000187	0.000273	0.000372	0.000109	0.000533	0.000127	0.001203	0.000419	0.000192	0.000331	0.000144	0.001448	0.000903	0.000649	0.000274	0.000538	0.000541	0.00041	0.000443	0.000115	0.000261	0.000275	0.000556	0.000297	0.000729	0.000425	0.000321	5.4e-05
1412	0.000114	0.000138	0.00146	0.000898	6.6e-05	0.000221	0.000411	0.000892	0.000189	0.000111	7.2e-05	0.000117	8.4e-05	0.00173	0.000194	0.000293	0.000349	0.000129	0.000514	6.6e-05	0.001116	0.000462	0.000126	0.000343	0.000166	0.001453	0.000907	0.000614	0.000232	0.000495	0.000465	0.000324	0.000434	0.000134	0.000225	0.000239	0.000529	0.000269	0.000739	0.000368	0.000253	2.2e-05
1413	0.000138	0.00012	0.001413	0.000914	5e-05	0.000214	0.000373	0.000863	0.000189	0.000104	0.000103	8.9e-05	6.8e-05	0.001742	0.000194	0.000303	0.00033	0.000153	0.000494	9.1e-05	0.001052	0.000468	7.4e-05	0.000316	0.00017	0.001396	0.000931	0.00062	0.00021	0.000494	0.000451	0.000305	0.000432	0.000117	0.000236	0.000259	0.00051	0.000263	0.000709	0.000334	0.000229	4.7e-05
1414	0.000239	5.6e-05	0.001374	0.000943	4.5e-05	0.000231	0.000356	0.000817	0.000195	0.000118	0.000182	4e-05	8.3e-05	0.001757	0.000173	0.000325	0.000341	0.000178	0.000475	0.000178	0.000961	0.000484	3.7e-05	0.000242	0.000155	0.001266	0.000982	0.000638	0.000176	0.000549	0.00046	0.000323	0.000481	8.3e-05	0.000243	0.000274	0.00044	0.00026	0.000617	0.000297	0.000256	0.000134
1415	0.000215	5.7e-05	0.001326	0.000926	6e-05	0.000232	0.000368	0.000792	0.000181	0.000137	0.000185	2.4e-05	7.6e-05	0.001782	0.000158	0.000332	0.000339	0.000158	0.00045	0.000193	0.000915	0.000466	5.3e-05	0.000231	0.000146	0.00121	0.000999	0.000631	0.000173	0.000527	0.000449	0.000307	0.000487	8.6e-05	0.000268	0.000273	0.000438	0.000273	0.000588	0.00027	0.000238	0.000146
[truncated: 1,085 more rows]
